# Supplementary material for: An NGS approach for the identification of precise homoeologous recombination sites between A and C genomes in Brassica genus
Source: Breed Sci. 2024 Aug 29;74(4):324–36. doi: 10.1270/jsbbs.23090 (PMC11769586; doi:10.1270/jsbbs.23090)
Supplement: Supplementary file 2 — Supplemental Table 1 [file 74_324_s2.xlsx]

## Sheet: Sheet1
Supplemental Table 1. Accession numbers for each B. rapa and B. napus cultivar.
Sample name	Accession number JP
B. rapa cv. ‘CHOY’	37372
B. napus cv. ‘HANNA’	40681
B. napus cv. MAGESTIC1	41102
B. napus cv. LAULENTIAN	76713
B. napus cv. WILHELMSBURGER	76714
B. napus cv. TOWER	26656
B. napus cv. KA336	26576
B. napus cv. QUINGYOU	67899
B. napus cv. HAMBURG1	26144
B. napus cv. CASCADE	36290
B. napus cv. GOLDEN	26531
B. napus cv. RO6	26369
B. napus cv. KARAFUTO	26142
B. napus cv. TREBICSKA	26645
B. napus cv. TOPAS	40678
