# Supplementary material for: An NGS approach for the identification of precise homoeologous recombination sites between A and C genomes in Brassica genus
Source: Breed Sci. 2024 Aug 29;74(4):324–36. doi: 10.1270/jsbbs.23090 (PMC11769586; doi:10.1270/jsbbs.23090)
Supplement: Supplementary file 3 — Supplemental Table 2 [file 74_324_s3.xlsx]

## Sheet: Sheet1
Supplemental Table 2. Summary of Illumina pair-end reads downloaded from NCBI.
Species	Crops	Sample name	Accession number
B. rapa	Mizuna	MIZ001	SRR14583912
	Cinese Cabbage	CCA003	SRR14583940
	Turnip	Kanazawa Aokabu	DRR218923
B. oleracea	Chinese Kale	SamC_108	SRR3203263
	Cabbage	SamC_016	SRR3202807
	Kohlrabi	SamC_061	SRR3203084
	Kale	SamC_115	SRR3203286
