# Supplementary material for: An NGS approach for the identification of precise homoeologous recombination sites between A and C genomes in Brassica genus
Source: Breed Sci. 2024 Aug 29;74(4):324–36. doi: 10.1270/jsbbs.23090 (PMC11769586; doi:10.1270/jsbbs.23090)
Supplement: Supplementary file 4 — Supplemental Table 3 [file 74_324_s4.xlsx]

## Sheet: Sheet1
Supplemental Table 3. Summary of Illumina paired-end reads sequenced for this study.
Sequence type	Sample	Total sequence (Gb)	Read length (bp)	DDBJ bioproject accession
WGS	B. napus cv. HANNA	10.0166	150	DRR513323
	B. rapa cv. CHOY	6.96942	150	DRR513321
		5.60237	150	DRR513322
	F1	14.7281	150	DRR513338
	BC1F1-A	9.85403	150	DRR513341
	BC1F1-B	13.8336	150	DRR513340
	BC1F1-C	5.37832	150	DRR513342
		5.45899	150	DRR513343
	BC1F1-D	14.3263	150	DRR513339
	BC1F1-E	6.97637	150	DRR513344
	BC1F1-F	6.36864	150	DRR513345
	BC1F1-G	5.9009	150	DRR513346
	BC2F1	11.6065	150	DRR513347
	B. napus cv. MAGESTIC1	15.52	150	DRR513326
	B. napus cv. LAULENTIAN	15.22	150	DRR513327
	B. napus cv. WILHELMSBURGER	10.61	150	DRR513328
	B. napus cv. TOWER	7.23	150	DRR513329
	B. napus cv. KA336	12.27	150	DRR513330
	B. napus cv. QUINGYOU	8.55	150	DRR513331
	B. napus cv. HAMBURG1	9.85	150	DRR513332
	B. napus cv. CASCADE	10.27	150	DRR513333
	B. napus cv. GOLDEN	10.08	150	DRR513334
	B. napus cv. RO6	11.79	150	DRR513335
	B. napus cv. KARAFUTO	13.75	150	DRR513336
	B. napus cv. TREBICSKA	14.83	150	DRR513337
	B. napus cv. TOPAS	10.87	150	DRR513324
		13.04	150	DRR513325
RNA-seq	BC2F2-21	0.866184	150	DRR513354
		0.212066	150	DRR513355
	BC2F2-25	0.834495	150	DRR513356
		0.205719	150	DRR513357
	BC2F2-26	0.955119	150	DRR513358
		0.231659	150	DRR513359
	BC2F2-30	0.980711	150	DRR513360
		0.243121	150	DRR513361
	BC2F2-51	0.987823	150	DRR513362
		0.247719	150	DRR513363
	BC2F2-58	0.82196	150	DRR513364
		0.202849	150	DRR513365
