# Supplementary material for: An NGS approach for the identification of precise homoeologous recombination sites between A and C genomes in Brassica genus
Source: Breed Sci. 2024 Aug 29;74(4):324–36. doi: 10.1270/jsbbs.23090 (PMC11769586; doi:10.1270/jsbbs.23090)
Supplement: Supplementary file 5 — Supplemental Table 4 [file 74_324_s5.xlsx]

## Sheet: Sheet1
Supplemental Table 5. Summary of the primers used in this study.
Primer	Primer sequence	Figure	Description
Fw1	GACGCCACTTCTCGCAATTC	Fig. 4 and Supplemental Fig. 4	Comfirming of HR between A07:30 and C6:35 Mb
Rv2	CTCAAGCATTCCAGTTTCGGC
Fw3	GCGAAGGACGAGGCAACACT
Rv4	GCATTCCAGTTTTATTCATCTCCC
Fw5	GACGATGGTAACATAACAGCGT	Fig. 4	Comfirming of HR between A09:71.8 and C8:50 Mb
Rv6	GGCCTCTCCACCCTATCATCT
Fw7	GACGATGGTAACATAACAGCAC
Fw8	CTTCTCCTCAACAGTCTGTACGAA	Supplemental Fig. 5	Comfirming of HR between A09:72.9 and C8:51.3 Mb
Rv9	CGTGCGGCATCAATCATAAGCA
Rv10	CAAAGAACCATGAAACCGATCAC
Fw11	CGCAGCGAAAGTGGTCGAAG	Supplemental Fig. 5	genomic DNA-based real-time PCR
Rv12	TGCGCGAACAAGTCAACCAG
Fw13	ATTCCATTGACGCGGCGACT
Rv14	TGGAACAGCCTGAAGGGTTCG
Fw15	TCAAAACCATTCTCTCTGACACGA
Rv16	CTTCAAAAGCTAGCATTGACATGGT
Fw17	GCTGCTGAATCTGAAGTACCTGTTG	Fig. 6 and Supplemental Fig. 7	Comfirming of HR between A01:5 and C1:6.6 Mb
Rv18	CCGAACCAAACCCATCTGAGC
Fw19	ATCTAATGTCCACGCTGGCC
Rv20	TGCACCACTGGGCATAGC
Fw21	CCACGAGGCCGCTTCTTTTG	Fig. 6	Genotyping of C1 upper edge
Rv22	TGTTTCCACCTAGGACTTGGGA
Fw23	AGGACAAGACTTTTTCACAACCCAC	Fig. 6	Genotyping of C1 lower edge
Rv24	ACACTAAGACGTGACACTTGGCT				0
Fw25	TGCTTAGACTGATTGATTGGAGTGA	Fig. 6	Genotyping of C2 upper edge
Rv26	CCCACAACAGAGACGTGATGTACT
Fw27	GACGAATGGCTCCTCGAAA	Fig. 6	Genotyping of C2 lower edge
Rv28	GCTGTGCCTTCAACGAGTAAGA
Fw29	GCTTTCAGCAATATTGGGAGGCA	Fig. 6	Genotyping of C3 upper edge
Rv30	ACCACTTACCCAAACCCTCCT
Fw31	TTTCAGTGGCCATCGTATTTG	Fig. 6	Genotyping of C3 lower edge
Rv32	AGAGATGATTGCGGGTCAAG
Fw33	ACGTGCTAACTGCTAAGCTTCT	Fig. 6	Genotyping of C4 upper edge
Rv34	GCTGGTTCAACAGTGAACTGGTTTT
Fw35	GTTGTTACGACATGAACGATTTGAC	Fig. 6	Genotyping of C4 lower edge
Rv36	GCCAGTTTCGCCTTCTCTTCT
Fw37	CACAAACCACACACGAACCA	Fig. 6	Genotyping of C5 upper edge
Rv38	ACTATCACGAGATTGAAGAGCAACA
Fw39	CCACTTAAGATCCTAGGCCATTGT	Fig. 6	Genotyping of C5 lower edge
Rv40	CAACAAACACCTCTCCTCTATCCA
Fw41	CTTACCCGGAGACGCAGTGG	Fig. 6	Genotyping of C6 upper edge
Rv42	GGAGTCGGAATGCATAGAGAGGG
Fw43	GCACAAACATTAGGGGGCCA	Fig. 6	Genotyping of C6 lower edge
Rv44	TGTTAAGACTGAGCTGTTAGCACTT
Fw45	TGGTCTGTCACAACATTATTGATCC	Fig. 6	Genotyping of C7 upper edge
Rv46	AGCATCTTCCACAACAACATCATC
Fw47	CCTCTTGTCTGCAGTGATTACTTGT	Fig. 6	Genotyping of C7 lower edge
Rv48	GGCAATCACGCTTCTTGCTAC
Fw49	GCAATAGAAGACGGACATCCTTTAAC	Fig. 6	Genotyping of C8 upper edge
Rv50	TTCATCGAGAGCTAGCCATTCC
Fw51	TGCCCAGTCTAGTTTCTGATCTTCT	Fig. 6	Genotyping of C8 lower edge
Rv52	AGCTACCGTCTAATGATTTGGTGAA
Fw53	ACGTTGAAGAGTTTAGGTATGTTCGAG	Fig. 6	Genotyping of C9 upper edge
Rv54	GACAATTGAATCACGTCTTCATCC
Fw55	CACCAAATCATAACAACCCATTCTC	Fig. 6	Genotyping of C9 lower edge
Rv56	TTTAGAGACGTGGAGGAATAAGTGA
