# Supplementary material for: An NGS approach for the identification of precise homoeologous recombination sites between A and C genomes in Brassica genus
Source: Breed Sci. 2024 Aug 29;74(4):324–36. doi: 10.1270/jsbbs.23090 (PMC11769586; doi:10.1270/jsbbs.23090)
Supplement: Supplementary file 6 — Supplemental Table 5 [file 74_324_s6.xlsx]

## Sheet: Sheet1
Supplemental Table 5. Summary of differentially expressed genes between BC2F2-pC6 and BC2F2-pA07.
Higher expression sample	Gene id †	Chr	Start position	End position	Gene length	Annotation ‡
BC2F2-pA07	STRG.69.1	A01	547067	550188	Length=1933	gi|15235745|ref|NP_195506.1| serine transhydroxymethyltransferase 1 [Arabidopsis thaliana] Length=517 E_value=0.0 identity=503/517_(97%)
BC2F2-pC6	STRG.102.1	A01	962212	963822	Length=1227	gi|15235445|ref|NP_195432.1| methyl esterase 9 [Arabidopsis thaliana] Length=256 E_value=1e-142 identity=195/256_(76%)
BC2F2-pC6	STRG.987.1	A01	10512900	10516168	Length=2106	gi|186532722|ref|NP_001032133.2| photosystem I reaction center subunit N [Arabidopsis thaliana] Length=181 identity=54/110_(49%)
BC2F2-pC6	STRG.987.2	A01	10512900	10516168	Length=2370	gi|186532722|ref|NP_001032133.2| photosystem I reaction center subunit N [Arabidopsis thaliana] Length=181 identity=54/110_(49%)
BC2F2-pC6	STRG.1594.1	A01	34598807	34600182	Length=1016	gi|30684182|ref|NP_188288.2| pollen Ole e 1 allergen and extensin family protein [Arabidopsis thaliana] Length=180 E_value=3e-35 identity=70/116_(60%)
BC2F2-pC6	STRG.1679.2	A01	36099257	36102553	Length=2562	gi|15231382|ref|NP_187997.1| protein indeterminate(ID)-domain 11 [Arabidopsis thaliana] Length=513 E_value=5e-101 identity=190/213_(89%)
BC2F2-pC6	STRG.1679.1	A01	36099257	36102553	Length=2020	gi|15231382|ref|NP_187997.1| protein indeterminate(ID)-domain 11 [Arabidopsis thaliana] Length=513 E_value=0.0 identity=414/519_(80%)
BC2F2-pC6	STRG.2070.1	A02	691000	691903	Length=619	gi|15223908|ref|NP_172933.1| Nucleic acid-binding, OB-fold-like protein [Arabidopsis thaliana] Length=384 E_value=2e-27 identity=61/160_(38%)
BC2F2-pA07	STRG.2139.1	A02	1420042	1421802	Length=1682	gi|15238110|ref|NP_196587.1| putative BTB/POZ domain-containing protein DOT3 [Arabidopsis thaliana] Length=607 identity=62/106_(58%)
BC2F2-pA07	STRG.2139.2	A02	1420042	1421802	Length=1423	gi|15238110|ref|NP_196587.1| putative BTB/POZ domain-containing protein DOT3 [Arabidopsis thaliana] Length=607 identity=62/106_(58%)
BC2F2-pC6	STRG.2138.1	A02	1424058	1425394	Length=780	gi|297816530|ref|XP_002876148.1| predicted protein [Arabidopsis lyrata subsp. lyrata] Length=133 E_value=3e-24 identity=47/90_(52%)
BC2F2-pA07	STRG.2635.1	A02	6905867	6909290	Length=2237	gi|15232838|ref|NP_186851.1| aspartokinase 3 [Arabidopsis thaliana] Length=559 E_value=0.0 identity=472/551_(86%)
BC2F2-pA07	STRG.2635.2	A02	6905867	6909290	Length=2313	gi|15232838|ref|NP_186851.1| aspartokinase 3 [Arabidopsis thaliana] Length=559 E_value=0.0 identity=422/496_(85%)
BC2F2-pA07	STRG.2635.3	A02	6905867	6909290	Length=2355	gi|15232838|ref|NP_186851.1| aspartokinase 3 [Arabidopsis thaliana] Length=559 E_value=0.0 identity=390/456_(86%)
BC2F2-pC6	STRG.2644.1	A02	7110578	7112383	Length=1726	gi|15239653|ref|NP_200262.1| indole-3-acetic acid-amido synthetase GH3.6 [Arabidopsis thaliana] Length=612 E_value=0.0 identity=486/503_(97%)
BC2F2-pA07	STRG.2799.1	A02	9960119	9961356	Length=1238	No annotation
BC2F2-pC6	STRG.3022.1	A02	13925615	13926808	Length=869	gi|334185256|ref|NP_187752.2| DnaJ and Myb-like DNA-binding domain-containing protein [Arabidopsis thaliana] Length=647 identity=66/81_(81%)
BC2F2-pA07	STRG.3178.1	A02	16699853	16702705	Length=1570	gi|79324991|ref|NP_001031580.1| 2-oxoglutarate-dependent dioxygenase [Arabidopsis thaliana] Length=361 E_value=2e-123 identity=204/392_(52%)
BC2F2-pA07	STRG.3280.1	A02	27363244	27365449	Length=346	gi|297831864|ref|XP_002883814.1| predicted protein [Arabidopsis lyrata subsp. lyrata] Length=70 E_value=2e-09 identity=29/56_(52%)
BC2F2-pC6	STRG.3595.1	A02	34856433	34858848	Length=1448	gi|15239478|ref|NP_197943.1| dehydration-responsive protein RD22 [Arabidopsis thaliana] Length=392 E_value=0.0 identity=324/392_(83%)
BC2F2-pA07	STRG.3648.1	A02	35635807	35638242	Length=1088	gi|15237194|ref|NP_197692.1| methylthioalkylmalate synthase 1 [Arabidopsis thaliana] Length=506 E_value=1e-123 identity=187/235_(80%)
BC2F2-pA07	STRG.3696.1	A02	36593055	36595514	Length=1901	gi|15237539|ref|NP_201190.1| amino acid permease 4 [Arabidopsis thaliana] Length=466 E_value=0.0 identity=434/458_(95%)
BC2F2-pA07	STRG.3696.2	A02	36593055	36595514	Length=1793	gi|15237539|ref|NP_201190.1| amino acid permease 4 [Arabidopsis thaliana] Length=466 E_value=0.0 identity=434/458_(95%)
BC2F2-pC6	STRG.4443.1	A03	6317471	6319092	Length=991	gi|15239652|ref|NP_200261.1| flavodoxin-like quinone reductase 1 [Arabidopsis thaliana] Length=204 E_value=8e-129 identity=194/203_(96%)
BC2F2-pA07	STRG.4675.1	A03	9415825	9416792	Length=874	gi|297823545|ref|XP_002879655.1| aquaporin [Arabidopsis lyrata subsp. lyrata] Length=261 E_value=9e-97 identity=140/145_(97%)
BC2F2-pA07	STRG.5095.1	A03	13706377	13708567	Length=1542	gi|297809511|ref|XP_002872639.1| bile acid:sodium symporter family protein [Arabidopsis lyrata subsp. lyrata] Length=409 E_value=0.0 identity=366/409_(89%)
BC2F2-pA07	STRG.5138.1	A03	14255911	14261100	Length=1705	gi|79324991|ref|NP_001031580.1| 2-oxoglutarate-dependent dioxygenase [Arabidopsis thaliana] Length=361 E_value=5e-117 identity=200/413_(48%)
BC2F2-pA07	STRG.5267.1	A03	15503543	15504238	Length=461	gi|15228634|ref|NP_187028.1| methionine synthase 2 [Arabidopsis thaliana] Length=765 E_value=2e-95 identity=138/146_(95%)
BC2F2-pA07	STRG.5268.1	A03	15505131	15506713	Length=971	gi|15228634|ref|NP_187028.1| methionine synthase 2 [Arabidopsis thaliana] Length=765 E_value=0.0 identity=313/323_(97%)
BC2F2-pC6	STRG.5628.1	A03	18812764	18813437	Length=674	gi|15229614|ref|NP_188456.1| Bifunctional inhibitor/lipid-transfer protein/seed storage 2S albumin superfamily protein [Arabidopsis thaliana] Length=96 E_value=3e-24 identity=76/96_(79%)
BC2F2-pA07	STRG.5656.1	A03	19160532	19160921	Length=275	gi|297834886|ref|XP_002885325.1| branched-chain aminotransferase4 [Arabidopsis lyrata subsp. lyrata] Length=356 E_value=8e-31 identity=51/65_(78%)
BC2F2-pA07	STRG.5817.1	A03	21262626	21264444	Length=1180	gi|15225999|ref|NP_179082.1| Adenylyl-sulfate kinase 1 [Arabidopsis thaliana] Length=276 E_value=9e-171 identity=237/275_(86%)
BC2F2-pA07	STRG.5817.2	A03	21262626	21264444	Length=1379	gi|15225999|ref|NP_179082.1| Adenylyl-sulfate kinase 1 [Arabidopsis thaliana] Length=276 E_value=3e-138 identity=198/229_(86%)
BC2F2-pA07	STRG.5817.3	A03	21262626	21264444	Length=1287	gi|15225999|ref|NP_179082.1| Adenylyl-sulfate kinase 1 [Arabidopsis thaliana] Length=276 E_value=9e-153 identity=213/245_(87%)
BC2F2-pA07	STRG.5817.4	A03	21262626	21264444	Length=1272	gi|15225999|ref|NP_179082.1| Adenylyl-sulfate kinase 1 [Arabidopsis thaliana] Length=276 E_value=8e-139 identity=198/229_(86%)
BC2F2-pA07	STRG.5871.1	A03	21944481	21944791	Length=311	gi|15237194|ref|NP_197692.1| methylthioalkylmalate synthase 1 [Arabidopsis thaliana] Length=506 E_value=3e-07 identity=31/47_(66%)
BC2F2-pA07	STRG.5872.1	A03	21946882	21951192	Length=1191	gi|565368135|ref|XP_006350708.1| PREDICTED: 2-isopropylmalate synthase B-like [Solanum tuberosum] Length=612 E_value=3e-107 identity=177/391_(45%)
BC2F2-pA07	STRG.5918.1	A03	22681921	22683081	Length=993	gi|15229815|ref|NP_190632.1| cyclin-dependent kinase inhibitor 2 [Arabidopsis thaliana] Length=209 E_value=5e-58 identity=123/191_(64%)
BC2F2-pC6	STRG.5921.1	A03	22726874	22727724	Length=851	gi|15230301|ref|NP_190646.1| putative calcium-binding protein CML41 [Arabidopsis thaliana] Length=205 E_value=1e-96 identity=160/206_(78%)
BC2F2-pA07	STRG.5972.1	A03	23275869	23280790	Length=2134	gi|297804708|ref|XP_002870238.1| hydroperoxide lyase [Arabidopsis lyrata subsp. lyrata] Length=487 E_value=3e-63 identity=102/115_(89%)
BC2F2-pA07	STRG.5972.2	A03	23275869	23280790	Length=2334	gi|297804708|ref|XP_002870238.1| hydroperoxide lyase [Arabidopsis lyrata subsp. lyrata] Length=487 E_value=0.0 identity=373/459_(81%)
BC2F2-pA07	STRG.6014.1	A03	23666269	23671613	Length=2011	gi|15221657|ref|NP_173818.1| cellulose synthase-like A10 [Arabidopsis thaliana] Length=552 E_value=0.0 identity=360/527_(68%)
BC2F2-pA07	STRG.6014.2	A03	23666269	23671613	Length=2102	gi|15221657|ref|NP_173818.1| cellulose synthase-like A10 [Arabidopsis thaliana] Length=552 identity=286/421_(68%)
BC2F2-pC6	STRG.7729.1	A04	27004110	27004738	Length=629	gi|18405258|ref|NP_565922.1| protein EARLY FLOWERING 4 [Arabidopsis thaliana] Length=111 E_value=6e-54 identity=88/97_(91%)
BC2F2-pA07	STRG.7915.1	A04	29222440	29225478	Length=2749	gi|297824749|ref|XP_002880257.1| B5 #1 [Arabidopsis lyrata subsp. lyrata] Length=132 E_value=2e-70 identity=111/132_(84%)
BC2F2-pC6	STRG.6659.1	A04	646261	646844	Length=584	gi|15233171|ref|NP_191723.1| arabinogalactan protein 20 [Arabidopsis thaliana] Length=74 E_value=8e-11 identity=29/30_(97%)
BC2F2-pA07	STRG.6666.1	A04	708518	709485	Length=699	gi|145331415|ref|NP_001078066.1| aquaporin PIP1-2 [Arabidopsis thaliana] Length=274 E_value=6e-149 identity=202/208_(97%)
BC2F2-pA07	STRG.6748.1	A04	2126462	2127965	Length=900	gi|30694567|ref|NP_850713.1| cystathionine beta-lyase [Arabidopsis thaliana] Length=378 E_value=1e-115 identity=163/196_(83%)
BC2F2-pA07	STRG.6856.1	A04	4164879	4166734	Length=1540	gi|297820052|ref|XP_002877909.1| phenylalanine ammonia-lyase 2 [Arabidopsis lyrata subsp. lyrata] Length=717 E_value=0.0 identity=422/459_(92%)
BC2F2-pA07	STRG.6922.1	A04	5560188	5561936	Length=1343	gi|15236386|ref|NP_193140.1| selenium-binding protein 2 [Arabidopsis thaliana] Length=487 identity=282/304_(93%)
BC2F2-pA07	STRG.6923.1	A04	5562133	5562547	Length=415	gi|334186505|ref|NP_001190723.1| selenium-binding protein 1 [Arabidopsis thaliana] Length=490 E_value=3e-29 identity=52/56_(93%)
BC2F2-pA07	STRG.6936.1	A04	5831680	5833601	Length=1802	gi|15236349|ref|NP_193113.1| cytochrome P450 83A1 [Arabidopsis thaliana] Length=502 E_value=0.0 identity=444/501_(89%)
BC2F2-pA07	STRG.6941.1	A04	5878648	5881758	Length=2098	gi|30682566|ref|NP_193103.2| protein plastid transcriptionally active 5 [Arabidopsis thaliana] Length=387 E_value=7e-89 identity=150/200_(75%)
BC2F2-pA07	STRG.6976.1	A04	6967777	6968726	Length=843	No annotation
BC2F2-pC6	STRG.6987.1	A04	14529019	14532092	Length=2275	gi|590711808|ref|XP_007049212.1| Ubiquitin and WLM domain-containing protein C1442.07c, putative [Theobroma cacao] Length=805 E_value=0.0 identity=322/661_(49%)
BC2F2-pC6	STRG.6987.2	A04	14529019	14532092	Length=2154	gi|590711808|ref|XP_007049212.1| Ubiquitin and WLM domain-containing protein C1442.07c, putative [Theobroma cacao] Length=805 E_value=0.0 identity=322/661_(49%)
BC2F2-pA07	STRG.7005.1	A04	14979163	14981413	Length=1986	gi|590638809|ref|XP_007029495.1| Pentatricopeptide repeat-containing protein, putative isoform 1 [Theobroma cacao] Length=513 E_value=0.0 identity=277/469_(59%)
BC2F2-pC6	STRG.7103.1	A04	17024287	17024599	Length=313	No annotation
BC2F2-pC6	STRG.7144.1	A04	17639058	17640809	Length=1752	gi|297790194|ref|XP_002863001.1| predicted protein, partial [Arabidopsis lyrata subsp. lyrata] Length=234 E_value=1e-18 identity=67/184_(36%)
BC2F2-pC6	STRG.7143.1	A04	17641840	17643004	Length=1165	gi|15218368|ref|NP_172471.1| ribonuclease H-like protein [Arabidopsis thaliana] Length=303 identity=38/118_(32%)
BC2F2-pA07	STRG.7228.1	A04	19031500	19033114	Length=915	gi|79322611|ref|NP_001031384.1| ubiquitin fusion degradation 1 [Arabidopsis thaliana] Length=319 E_value=8e-169 identity=256/293_(87%)
BC2F2-pA07	STRG.7239.1	A04	19185221	19186832	Length=948	gi|15226604|ref|NP_179759.1| MYB transcription factor RSM1 [Arabidopsis thaliana] Length=101 E_value=2e-46 identity=83/101_(82%)
BC2F2-pC6	STRG.7299.1	A04	19866395	19868629	Length=1436	gi|186532722|ref|NP_001032133.2| photosystem I reaction center subunit N [Arabidopsis thaliana] Length=181 identity=53/106_(50%)
BC2F2-pC6	STRG.7299.2	A04	19866395	19868629	Length=1453	gi|186532722|ref|NP_001032133.2| photosystem I reaction center subunit N [Arabidopsis thaliana] Length=181 identity=53/106_(50%)
BC2F2-pC6	STRG.7299.3	A04	19866395	19868629	Length=1516	gi|186532722|ref|NP_001032133.2| photosystem I reaction center subunit N [Arabidopsis thaliana] Length=181 identity=53/106_(50%)
BC2F2-pA07	STRG.7290.1	A04	20391551	20393330	Length=1594	gi|18402593|ref|NP_566660.1| TRAF-like family protein [Arabidopsis thaliana] Length=379 E_value=4e-117 identity=210/461_(46%)
BC2F2-pA07	STRG.7290.2	A04	20391551	20393330	Length=1459	gi|18402593|ref|NP_566660.1| TRAF-like family protein [Arabidopsis thaliana] Length=379 E_value=2e-126 identity=210/416_(50%)
BC2F2-pC6	STRG.8305.1	A05	4002723	4003094	Length=372	gi|18404577|ref|NP_565872.1| protease inhibitor/seed storage/lipid transfer protein (LTP) family protein [Arabidopsis thaliana] Length=115 E_value=4e-66 identity=100/110_(91%)
BC2F2-pA07	STRG.8334.1	A05	4322914	4323167	Length=254	gi|15228096|ref|NP_181255.1| aquaporin PIP2-3 [Arabidopsis thaliana] Length=285 E_value=7e-21 identity=38/42_(90%)
BC2F2-pC6	STRG.8387.1	A05	5077865	5081671	Length=2758	gi|30686614|ref|NP_850256.1| BEL1-like homeodomain 1 [Arabidopsis thaliana] Length=680 E_value=0.0 identity=561/686_(82%)
BC2F2-pC6	STRG.8387.2	A05	5077865	5081671	Length=2844	gi|30686614|ref|NP_850256.1| BEL1-like homeodomain 1 [Arabidopsis thaliana] Length=680 E_value=0.0 identity=561/686_(82%)
BC2F2-pA07	STRG.8540.1	A05	7094067	7095236	Length=1170	gi|297822921|ref|XP_002879343.1| UDP-glucoronosyl/UDP-glucosyl transferase family protein [Arabidopsis lyrata subsp. lyrata] Length=456 E_value=1e-142 identity=211/242_(87%)
BC2F2-pA07	STRG.8915.1	A05	34793489	34796436	Length=1451	gi|18403505|ref|NP_566715.1| homocysteine S-methyltransferase 3 [Arabidopsis thaliana] Length=347 E_value=0.0 identity=299/346_(86%)
BC2F2-pA07	STRG.8915.2	A05	34793489	34796436	Length=1531	gi|18403505|ref|NP_566715.1| homocysteine S-methyltransferase 3 [Arabidopsis thaliana] Length=347 E_value=0.0 identity=255/291_(88%)
BC2F2-pC6	STRG.8959.1	A05	35795289	35796423	Length=1135	gi|15232514|ref|NP_188764.1| Dof zinc finger protein DOF2 [Arabidopsis thaliana] Length=204 E_value=4e-55 identity=127/203_(63%)
BC2F2-pC6	STRG.8999.1	A05	36601185	36603106	Length=1549	gi|297851090|ref|XP_002893426.1| predicted protein [Arabidopsis lyrata subsp. lyrata] Length=384 identity=130/211_(62%)
BC2F2-pC6	STRG.8999.2	A05	36601185	36603106	Length=1443	gi|297851090|ref|XP_002893426.1| predicted protein [Arabidopsis lyrata subsp. lyrata] Length=384 E_value=3e-172 identity=255/405_(63%)
BC2F2-pA07	STRG.9035.1	A05	37014516	37017202	Length=1289	gi|297834886|ref|XP_002885325.1| branched-chain aminotransferase4 [Arabidopsis lyrata subsp. lyrata] Length=356 E_value=0.0 identity=286/350_(82%)
BC2F2-pA07	STRG.9307.1	A05	40618820	40620189	Length=1370	No annotation
BC2F2-pC6	STRG.9689.1	A05	45421709	45423812	Length=1444	gi|186523322|ref|NP_197122.2| chloroplast splicing factor CRS1-like protein [Arabidopsis thaliana] Length=720 E_value=3e-20 identity=72/150_(48%)
BC2F2-pC6	STRG.9689.2	A05	45421709	45423812	Length=1541	gi|186523322|ref|NP_197122.2| chloroplast splicing factor CRS1-like protein [Arabidopsis thaliana] Length=720 E_value=7e-16 identity=50/74_(68%)
BC2F2-pA07	STRG.9695.1	A05	45492340	45493508	Length=946	gi|297828794|ref|XP_002882279.1| glutathione S-transferase F11 [Arabidopsis lyrata subsp. lyrata] Length=214 E_value=1e-118 identity=178/214_(83%)
BC2F2-pA07	STRG.9748.1	A05	46261224	46264139	Length=1936	gi|658064973|ref|XP_008368433.1| PREDICTED: cystathionine gamma-synthase, chloroplastic-like [Malus domestica] Length=523 E_value=0.0 identity=400/536_(75%)
BC2F2-pA07	STRG.10342.1	A06	7458041	7460525	Length=2195	gi|297844566|ref|XP_002890164.1| CYP79F1 [Arabidopsis lyrata subsp. lyrata] Length=538 E_value=0.0 identity=348/413_(84%)
BC2F2-pA07	STRG.10438.1	A06	8389183	8390424	Length=1242	gi|15221820|ref|NP_173294.1| sulfotransferase 17 [Arabidopsis thaliana] Length=346 E_value=0.0 identity=302/339_(89%)
BC2F2-pC6	STRG.10918.1	A06	41098548	41100902	Length=1723	gi|590663536|ref|XP_007036247.1| UDP-N-acetylglucosamine--N-acetylmuramyl- pyrophosphoryl-undecaprenol N-acetylglucosamine transferase isoform 1 [Theobroma cacao] Length=344 E_value=7e-140 identity=207/346_(60%)
BC2F2-pC6	STRG.10918.2	A06	41098548	41100902	Length=1804	gi|590663536|ref|XP_007036247.1| UDP-N-acetylglucosamine--N-acetylmuramyl- pyrophosphoryl-undecaprenol N-acetylglucosamine transferase isoform 1 [Theobroma cacao] Length=344 E_value=3e-134 identity=207/373_(55%)
BC2F2-pC6	STRG.11729.1	A06	50977604	50978664	Length=950	gi|297794961|ref|XP_002865365.1| predicted protein [Arabidopsis lyrata subsp. lyrata] Length=412 E_value=7e-52 identity=82/86_(95%)
BC2F2-pC6	STRG.11730.1	A06	50977604	50978887	Length=923	gi|15241503|ref|NP_199261.1| putative UDP-arabinose 4-epimerase 4 [Arabidopsis thaliana] Length=436 identity=48/51_(94%)
BC2F2-pA07	STRG.11830.1	A07	112057	114533	Length=1957	gi|297836820|ref|XP_002886292.1| ROOTY/SUPERROOT1 [Arabidopsis lyrata subsp. lyrata] Length=462 identity=202/229_(88%)
BC2F2-pA07	STRG.11830.2	A07	112057	114533	Length=2297	gi|297836820|ref|XP_002886292.1| ROOTY/SUPERROOT1 [Arabidopsis lyrata subsp. lyrata] Length=462 identity=204/252_(81%)
BC2F2-pA07	STRG.11911.1	A07	1786771	1787590	Length=820	gi|297832490|ref|XP_002884127.1| DNA binding protein [Arabidopsis lyrata subsp. lyrata] Length=77 E_value=1e-37 identity=60/67_(90%)
BC2F2-pA07	STRG.12412.1	A07	24362070	24363293	Length=1144	gi|30698229|ref|NP_201446.2| lipid phosphate phosphatase epsilon 2 [Arabidopsis thaliana] Length=286 E_value=1e-57 identity=111/186_(60%)
BC2F2-pA07	STRG.12412.2	A07	24362070	24363293	Length=1053	gi|297797745|ref|XP_002866757.1| predicted protein [Arabidopsis lyrata subsp. lyrata] Length=270 E_value=7e-114 identity=211/294_(72%)
BC2F2-pA07	STRG.12412.3	A07	24362070	24363293	Length=987	gi|297797745|ref|XP_002866757.1| predicted protein [Arabidopsis lyrata subsp. lyrata] Length=270 E_value=4e-119 identity=211/272_(78%)
BC2F2-pA07	STRG.12475.1	A07	25130746	25134847	Length=1120	gi|18401696|ref|NP_565668.1| cytokinin riboside 5'-monophosphate phosphoribohydrolase LOG1 [Arabidopsis thaliana] Length=213 E_value=1e-135 identity=199/213_(93%)
BC2F2-pA07	STRG.12475.2	A07	25130746	25134847	Length=1777	gi|18401696|ref|NP_565668.1| cytokinin riboside 5'-monophosphate phosphoribohydrolase LOG1 [Arabidopsis thaliana] Length=213 E_value=4e-86 identity=133/147_(90%)
BC2F2-pA07	STRG.12479.1	A07	25222276	25223304	Length=731	gi|18401727|ref|NP_029426.1| SAND family protein [Arabidopsis thaliana] Length=607 E_value=2e-103 identity=149/175_(85%)
BC2F2-pA07	STRG.12495.1	A07	25534773	25535568	Length=710	gi|297804276|ref|XP_002870022.1| ATOFP5/OFP5 [Arabidopsis lyrata subsp. lyrata] Length=351 identity=44/62_(71%)
BC2F2-pA07	STRG.12508.1	A07	25692140	25692701	Length=481	No annotation
BC2F2-pA07	STRG.12509.1	A07	25692802	25693035	Length=234	gi|297806109|ref|XP_002870938.1| predicted protein [Arabidopsis lyrata subsp. lyrata] Length=518 E_value=4e-07 identity=23/25_(92%)
BC2F2-pA07	STRG.12510.1	A07	25693147	25693937	Length=518	gi|590628643|ref|XP_007026774.1| Sulfoquinovosyldiacylglycerol 2 [Theobroma cacao] Length=518 E_value=1e-26 identity=55/73_(75%)
BC2F2-pA07	STRG.12518.1	A07	25786795	25788277	Length=1182	gi|334182944|ref|NP_564335.3| Leucine-rich repeat transmembrane protein kinase [Arabidopsis thaliana] Length=1019 E_value=2e-164 identity=242/314_(77%)
BC2F2-pA07	STRG.12531.1	A07	25972368	25972936	Length=569	gi|297801600|ref|XP_002868684.1| expressed protein [Arabidopsis lyrata subsp. lyrata] Length=87 E_value=3e-14 identity=50/82_(61%)
BC2F2-pC6	STRG.12544.1	A07	26120623	26122106	Length=1484	gi|15241636|ref|NP_198727.1| germin-like protein subfamily 1 member 14 [Arabidopsis thaliana] Length=222 E_value=1e-116 identity=169/182_(93%)
BC2F2-pA07	STRG.12557.1	A07	26331349	26335108	Length=2488	gi|79527303|ref|NP_198973.3| RING/U-box domain-containing protein [Arabidopsis thaliana] Length=760 identity=299/371_(81%)
BC2F2-pA07	STRG.12570.1	A07	26487339	26489558	Length=1729	gi|15238298|ref|NP_199025.1| glucan endo-1,3-beta-glucosidase 10 [Arabidopsis thaliana] Length=425 E_value=0.0 identity=343/402_(85%)
BC2F2-pA07	STRG.12615.1	A07	26928168	26930761	Length=1595	gi|297820180|ref|XP_002877973.1| binding protein [Arabidopsis lyrata subsp. lyrata] Length=415 E_value=0.0 identity=338/418_(81%)
BC2F2-pA07	STRG.12621.1	A07	26973677	26977106	Length=1714	gi|15232554|ref|NP_191023.1| class I glutamine amidotransferase-like domain-containing protein [Arabidopsis thaliana] Length=399 E_value=0.0 identity=348/399_(87%)
BC2F2-pA07	STRG.12664.1	A07	27446024	27447759	Length=1153	gi|15230174|ref|NP_191253.1| magnesium-protoporphyrin IX monomethyl ester [oxidative] cyclase [Arabidopsis thaliana] Length=409 E_value=0.0 identity=345/362_(95%)
BC2F2-pC6	STRG.12670.1	A07	27485530	27487959	Length=1665	gi|79315403|ref|NP_001030876.1| calcium-dependent phosphotriesterase superfamily protein [Arabidopsis thaliana] Length=356 E_value=4e-110 identity=158/191_(83%)
BC2F2-pA07	STRG.12691.1	A07	27718246	27721711	Length=2883	gi|297820588|ref|XP_002878177.1| C2 domain-containing protein [Arabidopsis lyrata subsp. lyrata] Length=773 E_value=0.0 identity=754/773_(98%)
BC2F2-pA07	STRG.12728.1	A07	28136675	28137877	Length=1203	gi|15231674|ref|NP_191499.1| protein GENOMES UNCOUPLED 4 [Arabidopsis thaliana] Length=265 E_value=1e-100 identity=173/239_(72%)
BC2F2-pA07	STRG.12751.1	A07	28243350	28246582	Length=2123	gi|297817296|ref|XP_002876531.1| MTHFR1 [Arabidopsis lyrata subsp. lyrata] Length=592 E_value=0.0 identity=570/592_(96%)
BC2F2-pA07	STRG.12796.1	A07	28742919	28744657	Length=1739	gi|297821154|ref|XP_002878460.1| ATBZIP53 [Arabidopsis lyrata subsp. lyrata] Length=146 E_value=2e-68 identity=111/134_(83%)
BC2F2-pA07	STRG.12798.1	A07	28759668	28761367	Length=1700	gi|22331906|ref|NP_191825.2| putative galacturonosyltransferase-like 7 [Arabidopsis thaliana] Length=361 E_value=0.0 identity=316/358_(88%)
BC2F2-pA07	STRG.12813.1	A07	28873518	28877671	Length=3104	gi|18407921|ref|NP_566875.1| lipoxygenase 2 [Arabidopsis thaliana] Length=896 E_value=0.0 identity=725/905_(80%)
BC2F2-pA07	STRG.12813.2	A07	28873518	28877671	Length=3609	gi|18407921|ref|NP_566875.1| lipoxygenase 2 [Arabidopsis thaliana] Length=896 E_value=0.0 identity=422/489_(86%)
BC2F2-pA07	STRG.12813.3	A07	28873518	28877671	Length=3267	gi|18407921|ref|NP_566875.1| lipoxygenase 2 [Arabidopsis thaliana] Length=896 E_value=0.0 identity=509/653_(78%)
BC2F2-pA07	STRG.12821.1	A07	28932684	28936555	Length=2982	gi|30699461|ref|NP_178106.2| RNA recognition motif (RRM)-containing protein [Arabidopsis thaliana] Length=399 E_value=3e-166 identity=276/404_(68%)
BC2F2-pA07	STRG.12828.1	A07	28984739	28986652	Length=1026	gi|15220047|ref|NP_178122.1| adenine phosphoribosyl transferase 2 [Arabidopsis thaliana] Length=192 E_value=2e-116 identity=181/192_(94%)
BC2F2-pA07	STRG.12828.2	A07	28984739	28986652	Length=1132	gi|15220047|ref|NP_178122.1| adenine phosphoribosyl transferase 2 [Arabidopsis thaliana] Length=192 E_value=4e-92 identity=152/162_(94%)
BC2F2-pA07	STRG.12828.3	A07	28984739	28986652	Length=1131	gi|15220047|ref|NP_178122.1| adenine phosphoribosyl transferase 2 [Arabidopsis thaliana] Length=192 E_value=1e-108 identity=181/227_(80%)
BC2F2-pA07	STRG.12835.1	A07	29059999	29062083	Length=1354	gi|297842827|ref|XP_002889295.1| predicted protein [Arabidopsis lyrata subsp. lyrata] Length=454 E_value=0.0 identity=339/373_(91%)
BC2F2-pC6	STRG.12839.1	A07	29106460	29108399	Length=1459	gi|15220164|ref|NP_178168.1| Major facilitator superfamily protein [Arabidopsis thaliana] Length=561 E_value=0.0 identity=373/454_(82%)
BC2F2-pA07	STRG.12843.1	A07	29177179	29177732	Length=366	gi|15220827|ref|NP_178192.1| protein pigment defective 318 [Arabidopsis thaliana] Length=451 E_value=5e-59 identity=98/120_(82%)
BC2F2-pA07	STRG.12844.1	A07	29177820	29179885	Length=1278	gi|297842783|ref|XP_002889273.1| PDE318, partial [Arabidopsis lyrata subsp. lyrata] Length=449 identity=186/195_(95%)
BC2F2-pA07	STRG.12855.1	A07	29273863	29279035	Length=4075	gi|15219417|ref|NP_178075.1| protein kinase superfamily protein with octicosapeptide/Phox/Bem1p domain [Arabidopsis thaliana] Length=1248 E_value=0.0 identity=1017/1270_(80%)
BC2F2-pA07	STRG.12856.1	A07	29279109	29284261	Length=3398	gi|18412421|ref|NP_565212.1| cell division protease ftsH-12 [Arabidopsis thaliana] Length=1008 E_value=0.0 identity=929/1008_(92%)
BC2F2-pA07	STRG.12856.2	A07	29279109	29284261	Length=3485	gi|18412421|ref|NP_565212.1| cell division protease ftsH-12 [Arabidopsis thaliana] Length=1008 E_value=0.0 identity=929/1037_(90%)
BC2F2-pA07	STRG.12874.1	A07	29375505	29376285	Length=689	gi|15219268|ref|NP_178025.1| photosystem II subunit R [Arabidopsis thaliana] Length=140 identity=68/74_(92%)
BC2F2-pA07	STRG.12874.2	A07	29375505	29376285	Length=674	gi|15219268|ref|NP_178025.1| photosystem II subunit R [Arabidopsis thaliana] Length=140 identity=85/94_(90%)
BC2F2-pA07	STRG.12874.3	A07	29375505	29376285	Length=471	gi|15219268|ref|NP_178025.1| photosystem II subunit R [Arabidopsis thaliana] Length=140 E_value=2e-81 identity=133/141_(94%)
BC2F2-pA07	STRG.12880.1	A07	29484090	29484900	Length=811	gi|15218301|ref|NP_177955.1| glutathione S-transferase TAU 23 [Arabidopsis thaliana] Length=220 E_value=2e-61 identity=96/116_(83%)
BC2F2-pC6	STRG.12899.1	A07	29629132	29631412	Length=1842	gi|15218104|ref|NP_177899.1| nitrate reductase [NADH] 1 [Arabidopsis thaliana] Length=917 E_value=0.0 identity=527/566_(93%)
BC2F2-pA07	STRG.12904.1	A07	29691674	29692386	Length=632	gi|297842529|ref|XP_002889146.1| nmr solution structures Of At1g77540 [Arabidopsis lyrata subsp. lyrata] Length=103 E_value=3e-62 identity=90/102_(88%)
BC2F2-pA07	STRG.12936.1	A07	30103777	30105411	Length=1317	gi|297839443|ref|XP_002887603.1| zinc finger (B-box type) family protein [Arabidopsis lyrata subsp. lyrata] Length=325 E_value=2e-154 identity=266/333_(80%)
BC2F2-pA07	STRG.12936.2	A07	30103777	30105411	Length=1544	gi|15222289|ref|NP_177686.1| B-box zinc finger transcription factor BBX21 [Arabidopsis thaliana] Length=331 E_value=1e-87 identity=168/208_(81%)
BC2F2-pA07	STRG.12943.1	A07	30235474	30236767	Length=907	gi|297842267|ref|XP_002889015.1| flavodoxin family protein [Arabidopsis lyrata subsp. lyrata] Length=647 E_value=0.0 identity=253/262_(97%)
BC2F2-pA07	STRG.12946.1	A07	30239553	30242265	Length=2297	gi|145361525|ref|NP_849889.3| Erythronate-4-phosphate dehydrogenase family protein [Arabidopsis thaliana] Length=243 E_value=8e-113 identity=202/243_(83%)
BC2F2-pA07	STRG.12946.2	A07	30239553	30242265	Length=1658	gi|18410788|ref|NP_565103.1| Erythronate-4-phosphate dehydrogenase family protein [Arabidopsis thaliana] Length=315 E_value=4e-147 identity=273/319_(86%)
BC2F2-pA07	STRG.12947.1	A07	30242322	30242974	Length=536	gi|115460106|ref|NP_001053653.1| Os04g0581300 [Oryza sativa Japonica Group] Length=86 E_value=5e-24 identity=51/70_(73%)
BC2F2-pA07	STRG.12950.1	A07	30260223	30261538	Length=1227	gi|297849260|ref|XP_002892511.1| predicted protein [Arabidopsis lyrata subsp. lyrata] Length=293 E_value=4e-133 identity=210/299_(70%)
BC2F2-pA07	STRG.12951.1	A07	30263747	30265730	Length=1421	gi|297839383|ref|XP_002887573.1| At1g75080/F9E10_7 [Arabidopsis lyrata subsp. lyrata] Length=335 E_value=9e-177 identity=292/316_(92%)
BC2F2-pA07	STRG.12949.1	A07	30266953	30267831	Length=879	gi|145337560|ref|NP_177642.2| pathogenesis-related thaumatin-like protein protein [Arabidopsis thaliana] Length=246 E_value=3e-114 identity=163/229_(71%)
BC2F2-pA07	STRG.12952.1	A07	30272434	30273728	Length=886	gi|15222063|ref|NP_177635.1| 30S ribosomal protein S9 [Arabidopsis thaliana] Length=208 E_value=1e-111 identity=172/188_(91%)
BC2F2-pA07	STRG.12953.1	A07	30279030	30279850	Length=586	gi|334183918|ref|NP_001185400.1| 3-oxoacyl-[acyl-carrier-protein] synthase II [Arabidopsis thaliana] Length=541 E_value=2e-105 identity=160/195_(82%)
BC2F2-pA07	STRG.12954.1	A07	30288205	30289344	Length=833	gi|18410737|ref|NP_565096.1| protein TIFY 10B [Arabidopsis thaliana] Length=249 identity=86/119_(72%)
BC2F2-pA07	STRG.12957.1	A07	30296860	30300264	Length=1913	gi|18410730|ref|NP_565094.1| aldehyde dehydrogenase 10A8 [Arabidopsis thaliana] Length=501 E_value=0.0 identity=468/500_(94%)
BC2F2-pA07	STRG.12958.1	A07	30300376	30302625	Length=1165	gi|297842235|ref|XP_002888999.1| ADP-glucose pyrophosphorylase family protein [Arabidopsis lyrata subsp. lyrata] Length=415 E_value=0.0 identity=292/314_(93%)
BC2F2-pA07	STRG.12955.1	A07	30304188	30305501	Length=819	gi|15222035|ref|NP_177627.1| two-component response regulator ARR15 [Arabidopsis thaliana] Length=206 E_value=7e-88 identity=132/153_(86%)
BC2F2-pA07	STRG.12956.1	A07	30315412	30317810	Length=1847	gi|297839353|ref|XP_002887558.1| nodulin family protein [Arabidopsis lyrata subsp. lyrata] Length=530 E_value=0.0 identity=486/530_(92%)
BC2F2-pA07	STRG.12961.1	A07	30330384	30334281	Length=2134	gi|18410676|ref|NP_565090.1| Isochorismate synthase 1 [Arabidopsis thaliana] Length=569 E_value=0.0 identity=508/571_(89%)
BC2F2-pA07	STRG.12960.1	A07	30401681	30402474	Length=580	gi|590668037|ref|XP_007037380.1| Disulfide bond formation protein B 2, putative [Theobroma cacao] Length=130 E_value=7e-06 identity=24/51_(47%)
BC2F2-pA07	STRG.12960.2	A07	30401681	30402474	Length=675	gi|590668037|ref|XP_007037380.1| Disulfide bond formation protein B 2, putative [Theobroma cacao] Length=130 E_value=1e-05 identity=24/51_(47%)
BC2F2-pA07	STRG.12959.1	A07	30423143	30423447	Length=305	gi|186478616|ref|NP_173304.2| putative glycosyltransferase 4 [Arabidopsis thaliana] Length=513 E_value=1e-69 identity=94/101_(93%)
BC2F2-pA07	STRG.12963.1	A07	30430655	30432296	Length=1553	gi|297842179|ref|XP_002888971.1| ATHSP101 [Arabidopsis lyrata subsp. lyrata] Length=911 E_value=0.0 identity=325/344_(94%)
BC2F2-pA07	STRG.12966.1	A07	30455637	30458121	Length=1827	gi|297839299|ref|XP_002887531.1| predicted protein [Arabidopsis lyrata subsp. lyrata] Length=391 E_value=0.0 identity=337/389_(87%)
BC2F2-pA07	STRG.12968.1	A07	30506448	30506843	Length=396	gi|15219558|ref|NP_177523.1| Ssu72-like protein [Arabidopsis thaliana] Length=193 E_value=5e-47 identity=71/73_(97%)
BC2F2-pA07	STRG.12969.1	A07	30517634	30518250	Length=483	gi|15233943|ref|NP_192693.1| gamma-tubulin complex protein GIP1a [Arabidopsis thaliana] Length=71 E_value=5e-30 identity=53/59_(90%)
BC2F2-pA07	STRG.12970.1	A07	30520509	30522038	Length=1187	gi|15219544|ref|NP_177517.1| RING/U-box domain-containing protein [Arabidopsis thaliana] Length=367 E_value=3e-138 identity=225/348_(65%)
BC2F2-pA07	STRG.12975.1	A07	30540062	30541349	Length=632	gi|297839231|ref|XP_002887497.1| ATMPK15 [Arabidopsis lyrata subsp. lyrata] Length=574 E_value=2e-148 identity=201/210_(96%)
BC2F2-pA07	STRG.12973.1	A07	30543368	30544547	Length=992	gi|240254365|ref|NP_565069.4| peptidyl-prolyl cis-trans isomerase FKBP17-3 [Arabidopsis thaliana] Length=234 identity=113/123_(92%)
BC2F2-pA07	STRG.12977.1	A07	30589083	30592528	Length=2019	gi|18410366|ref|NP_565066.1| alpha/beta-Hydrolases superfamily protein [Arabidopsis thaliana] Length=463 E_value=0.0 identity=396/470_(84%)
BC2F2-pA07	STRG.12981.1	A07	30595517	30600260	Length=4063	gi|297839207|ref|XP_002887485.1| kinase family protein [Arabidopsis lyrata subsp. lyrata] Length=1161 E_value=0.0 identity=1005/1174_(86%)
BC2F2-pA07	STRG.12979.1	A07	30614705	30615592	Length=789	gi|590667051|ref|XP_007037137.1| Ankyrin repeat domain-containing protein 50 isoform 2 [Theobroma cacao] Length=163 identity=58/112_(52%)
BC2F2-pA07	STRG.12980.1	A07	30619237	30620640	Length=934	gi|79378845|ref|NP_177475.3| S-adenosylmethionine-dependent methyltransferase domain-containing protein [Arabidopsis thaliana] Length=316 E_value=2e-169 identity=262/299_(88%)
BC2F2-pA07	STRG.12984.1	A07	30643799	30648031	Length=1447	gi|18410291|ref|NP_565058.1| eukaryotic translation initiation factor eIF2A-like protein [Arabidopsis thaliana] Length=513 E_value=0.0 identity=321/356_(90%)
BC2F2-pA07	STRG.12985.1	A07	30649426	30650128	Length=407	gi|18410289|ref|NP_565057.1| anaphase-promoting complex 13 [Arabidopsis thaliana] Length=63 E_value=3e-09 identity=58/63_(92%)
BC2F2-pA07	STRG.12982.1	A07	30681106	30681399	Length=294	gi|297839171|ref|XP_002887467.1| SNF7 family protein [Arabidopsis lyrata subsp. lyrata] Length=203 E_value=1e-22 identity=65/65_(100%)
BC2F2-pA07	STRG.12986.1	A07	30693726	30694513	Length=697	gi|18410230|ref|NP_565050.1| embryo sac development arrest 17 [Arabidopsis thaliana] Length=594 E_value=3e-164 identity=223/232_(96%)
BC2F2-pA07	STRG.12983.1	A07	30709162	30711050	Length=1520	gi|297839151|ref|XP_002887457.1| predicted protein [Arabidopsis lyrata subsp. lyrata] Length=436 E_value=5e-172 identity=289/437_(66%)
BC2F2-pA07	STRG.12989.1	A07	30714392	30715420	Length=523	gi|30698907|ref|NP_849880.1| survival protein SurE-like phosphatase/nucleotidase [Arabidopsis thaliana] Length=385 E_value=7e-113 identity=160/174_(92%)
BC2F2-pA07	STRG.12990.1	A07	30715835	30716554	Length=523	gi|30698907|ref|NP_849880.1| survival protein SurE-like phosphatase/nucleotidase [Arabidopsis thaliana] Length=385 E_value=8e-45 identity=74/90_(82%)
BC2F2-pA07	STRG.12987.1	A07	30717122	30718987	Length=1585	gi|297839147|ref|XP_002887455.1| predicted protein [Arabidopsis lyrata subsp. lyrata] Length=412 E_value=0.0 identity=283/435_(65%)
BC2F2-pA07	STRG.12991.1	A07	30727606	30729689	Length=1261	gi|18410195|ref|NP_565049.1| nuclear transcription factor Y subunit A-3 [Arabidopsis thaliana] Length=340 E_value=4e-167 identity=250/329_(76%)
BC2F2-pA07	STRG.12992.1	A07	30735192	30736926	Length=1735	gi|15218597|ref|NP_177422.1| hydroxyproline-rich glycoprotein family protein [Arabidopsis thaliana] Length=561 E_value=8e-175 identity=404/575_(70%)
BC2F2-pA07	STRG.12994.1	A07	30754794	30755873	Length=903	gi|42572085|ref|NP_974133.1| myb family transcription factor TRFL6 [Arabidopsis thaliana] Length=630 E_value=4e-131 identity=207/314_(66%)
BC2F2-pA07	STRG.12995.1	A07	30756137	30756632	Length=307	gi|42572085|ref|NP_974133.1| myb family transcription factor TRFL6 [Arabidopsis thaliana] Length=630 E_value=1e-35 identity=69/115_(60%)
BC2F2-pA07	STRG.12997.1	A07	30845664	30847570	Length=1168	gi|297841959|ref|XP_002888861.1| oxidoreductase family protein [Arabidopsis lyrata subsp. lyrata] Length=373 E_value=0.0 identity=303/374_(81%)
BC2F2-pA07	STRG.12996.1	A07	30848156	30852203	Length=3047	gi|15218385|ref|NP_177363.1| leucine-rich receptor-like protein kinase [Arabidopsis thaliana] Length=977 E_value=0.0 identity=677/833_(81%)
BC2F2-pA07	STRG.12998.1	A07	30860736	30862025	Length=564	gi|502126511|ref|XP_004499335.1| PREDICTED: mitochondrial inner membrane organizing system protein 1-like isoform X4 [Cicer arietinum] Length=97 E_value=3e-37 identity=57/78_(73%)
BC2F2-pA07	STRG.12999.1	A07	30862157	30864357	Length=1943	gi|297841957|ref|XP_002888860.1| SEC14 cytosolic factor family protein [Arabidopsis lyrata subsp. lyrata] Length=497 E_value=0.0 identity=369/401_(92%)
BC2F2-pA07	STRG.13000.1	A07	30896302	30898408	Length=1558	gi|42572075|ref|NP_974128.1| transcription factor IIIA [Arabidopsis thaliana] Length=412 E_value=2e-169 identity=244/327_(75%)
BC2F2-pA07	STRG.13001.1	A07	30901868	30903311	Length=988	gi|15218309|ref|NP_177348.1| Acyl-CoA N-acyltransferases-like protein [Arabidopsis thaliana] Length=256 E_value=1e-119 identity=213/256_(83%)
BC2F2-pA07	STRG.13002.1	A07	30933741	30934432	Length=692	gi|15217601|ref|NP_177333.1| sucrose transport protein SUC1 [Arabidopsis thaliana] Length=513 E_value=7e-110 identity=179/200_(90%)
BC2F2-pA07	STRG.13017.1	A07	30964941	30965540	Length=600	gi|297720613|ref|NP_001172668.1| Os01g0871350, partial [Oryza sativa Japonica Group] Length=158 E_value=9e-10 identity=56/100_(56%)
BC2F2-pA07	STRG.13018.1	A07	30989070	30992164	Length=1907	gi|297839015|ref|XP_002887389.1| predicted protein [Arabidopsis lyrata subsp. lyrata] Length=460 E_value=0.0 identity=395/471_(84%)
BC2F2-pA07	STRG.13019.1	A07	31014907	31016495	Length=1589	gi|186516970|ref|NP_195402.3| galactose oxidase/kelch motif-containing protein [Arabidopsis thaliana] Length=238 E_value=4e-92 identity=148/241_(61%)
BC2F2-pA07	STRG.13020.1	A07	31017546	31019737	Length=1389	gi|297838999|ref|XP_002887381.1| peroxidase 12 [Arabidopsis lyrata subsp. lyrata] Length=359 E_value=0.0 identity=318/355_(90%)
BC2F2-pA07	STRG.13020.2	A07	31017546	31019737	Length=1488	gi|297838999|ref|XP_002887381.1| peroxidase 12 [Arabidopsis lyrata subsp. lyrata] Length=359 E_value=0.0 identity=318/388_(82%)
BC2F2-pA07	STRG.13024.1	A07	31094237	31097155	Length=2919	gi|15229445|ref|NP_191909.1| PHD-finger TITANIA 2 [Arabidopsis thaliana] Length=1162 E_value=0.0 identity=684/1009_(68%)
BC2F2-pA07	STRG.13004.1	A07	31197894	31198767	Length=613	gi|240254344|ref|NP_177227.5| putative jasmonate signaling protein JAZ9 [Arabidopsis thaliana] Length=267 identity=60/138_(43%)
BC2F2-pA07	STRG.13009.1	A07	31208591	31213088	Length=2519	gi|297838869|ref|XP_002887316.1| ATTAP1 [Arabidopsis lyrata subsp. lyrata] Length=700 E_value=0.0 identity=620/702_(88%)
BC2F2-pA07	STRG.13009.2	A07	31208591	31213088	Length=2589	gi|297838869|ref|XP_002887316.1| ATTAP1 [Arabidopsis lyrata subsp. lyrata] Length=700 E_value=0.0 identity=578/656_(88%)
BC2F2-pA07	STRG.13006.1	A07	31213376	31214080	Length=705	gi|297841813|ref|XP_002888788.1| 60S ribosomal protein L27A [Arabidopsis lyrata subsp. lyrata] Length=146 E_value=6e-100 identity=143/146_(98%)
BC2F2-pC6	STRG.13008.1	A07	31215240	31216585	Length=830	gi|15227825|ref|NP_179331.1| ankyrin repeat-containing 2B [Arabidopsis thaliana] Length=344 E_value=1e-23 identity=90/284_(32%)
BC2F2-pA07	STRG.13010.1	A07	31270779	31272894	Length=1854	gi|30698005|ref|NP_177177.2| RNA recognition motif-containing protein [Arabidopsis thaliana] Length=538 E_value=4e-96 identity=237/403_(59%)
BC2F2-pA07	STRG.13012.1	A07	31275867	31278820	Length=1984	gi|22330538|ref|NP_177175.2| Sterile alpha motif (SAM) domain-containing protein [Arabidopsis thaliana] Length=460 E_value=3e-160 identity=341/516_(66%)
BC2F2-pA07	STRG.13011.1	A07	31290516	31291698	Length=914	gi|334183798|ref|NP_177163.3| paired amphipathic helix protein Sin3-like 4 [Arabidopsis thaliana] Length=1326 E_value=2e-173 identity=262/321_(82%)
BC2F2-pA07	STRG.13013.1	A07	31313255	31314474	Length=1129	gi|334183796|ref|NP_001185359.1| myb-like transcription factor [Arabidopsis thaliana] Length=261 E_value=2e-96 identity=187/263_(71%)
BC2F2-pA07	STRG.13014.1	A07	31348274	31349820	Length=1288	gi|42562344|ref|NP_174030.2| Actin cross-linking protein [Arabidopsis thaliana] Length=519 E_value=2e-126 identity=198/296_(67%)
BC2F2-pA07	STRG.13027.1	A07	31407682	31409124	Length=935	gi|297838747|ref|XP_002887255.1| 60S ribosomal protein L10 [Arabidopsis lyrata subsp. lyrata] Length=221 E_value=2e-159 identity=213/221_(96%)
BC2F2-pA07	STRG.13026.1	A07	31435025	31435393	Length=369	gi|224141383|ref|XP_002324052.1| ribosomal protein L34 [Populus trichocarpa] Length=120 E_value=4e-15 identity=34/36_(94%)
BC2F2-pA07	STRG.13030.1	A07	31446448	31447318	Length=783	gi|145337339|ref|NP_177117.2| homeodomain-like superfamily protein [Arabidopsis thaliana] Length=336 E_value=3e-71 identity=141/200_(71%)
BC2F2-pA07	STRG.13029.1	A07	31453187	31454327	Length=1141	gi|15222364|ref|NP_177116.1| Dof zinc finger protein DOF1.10 [Arabidopsis thaliana] Length=399 E_value=3e-175 identity=256/340_(75%)
BC2F2-pA07	STRG.13032.1	A07	31473997	31475528	Length=1009	gi|18409291|ref|NP_564966.1| NAC transcription factor protein family [Arabidopsis thaliana] Length=268 E_value=1e-167 identity=229/273_(84%)
BC2F2-pA07	STRG.13034.1	A07	31525161	31526843	Length=1469	gi|18409239|ref|NP_564957.1| plasmodesmata callose-binding protein 4 [Arabidopsis thaliana] Length=222 E_value=6e-48 identity=90/103_(87%)
BC2F2-pA07	STRG.13033.1	A07	31529919	31531064	Length=915	gi|18409228|ref|NP_564956.1| ABI five binding protein [Arabidopsis thaliana] Length=345 E_value=2e-54 identity=162/248_(65%)
BC2F2-pA07	STRG.13036.1	A07	31652220	31655227	Length=2493	gi|15221470|ref|NP_177036.1| proline-rich receptor-like protein kinase PERK9 [Arabidopsis thaliana] Length=708 E_value=0.0 identity=369/432_(85%)
BC2F2-pA07	STRG.13035.1	A07	31669420	31671371	Length=1694	gi|18409071|ref|NP_564934.1| 30S ribosomal protein 3-1 [Arabidopsis thaliana] Length=166 E_value=2e-75 identity=122/148_(82%)
BC2F2-pA07	STRG.13035.2	A07	31669420	31671371	Length=1648	gi|18409071|ref|NP_564934.1| 30S ribosomal protein 3-1 [Arabidopsis thaliana] Length=166 E_value=1e-75 identity=122/148_(82%)
BC2F2-pA07	STRG.13037.1	A07	31707031	31709056	Length=1666	gi|42572031|ref|NP_974106.1| ethylene-responsive transcription factor ERF118 [Arabidopsis thaliana] Length=324 E_value=1e-80 identity=189/339_(56%)
BC2F2-pA07	STRG.13038.1	A07	31718045	31720632	Length=1800	gi|15221431|ref|NP_177020.1| 3-ketoacyl-CoA synthase 6 [Arabidopsis thaliana] Length=497 E_value=0.0 identity=471/497_(95%)
BC2F2-pA07	STRG.13039.1	A07	31725299	31726977	Length=1412	gi|18409053|ref|NP_564932.1| zinc finger protein CONSTANS-LIKE 6 [Arabidopsis thaliana] Length=406 E_value=0.0 identity=323/410_(79%)
BC2F2-pA07	STRG.13040.1	A07	31734564	31736166	Length=1524	gi|297811749|ref|XP_002873758.1| AT5g16110 [Arabidopsis lyrata subsp. lyrata] Length=177 E_value=2e-17 identity=59/98_(60%)
BC2F2-pA07	STRG.13042.1	A07	31793511	31795354	Length=1415	gi|297838573|ref|XP_002887168.1| zinc finger (B-box type) family protein [Arabidopsis lyrata subsp. lyrata] Length=347 E_value=8e-139 identity=254/347_(73%)
BC2F2-pA07	STRG.13042.2	A07	31793511	31795354	Length=1509	gi|15221299|ref|NP_176986.1| putative zinc finger protein [Arabidopsis thaliana] Length=356 E_value=5e-118 identity=208/262_(79%)
BC2F2-pA07	STRG.13041.1	A07	31796150	31797708	Length=775	gi|18408968|ref|NP_564924.1| ubiquitin-related protein [Arabidopsis thaliana] Length=215 E_value=2e-95 identity=165/217_(76%)
BC2F2-pA07	STRG.13043.1	A07	31812338	31814964	Length=1653	gi|590697894|ref|XP_007045567.1| ZZ-type zinc finger-containing protein 3, putative isoform 1 [Theobroma cacao] Length=304 E_value=7e-76 identity=148/303_(49%)
BC2F2-pA07	STRG.13044.1	A07	31826313	31828717	Length=1686	gi|297841511|ref|XP_002888637.1| atidd14-domain 14 [Arabidopsis lyrata subsp. lyrata] Length=423 E_value=0.0 identity=360/426_(85%)
BC2F2-pA07	STRG.13049.1	A07	31850414	31851557	Length=760	gi|15220620|ref|NP_176968.1| hydroxypyruvate reductase [Arabidopsis thaliana] Length=386 E_value=2e-128 identity=180/184_(98%)
BC2F2-pA07	STRG.13045.1	A07	31852990	31854788	Length=1047	gi|297841527|ref|XP_002888645.1| ATPIS1 [Arabidopsis lyrata subsp. lyrata] Length=227 E_value=1e-146 identity=212/223_(95%)
BC2F2-pA07	STRG.13046.1	A07	31922195	31923446	Length=1252	gi|297841503|ref|XP_002888633.1| glycosyl transferase family 17 protein [Arabidopsis lyrata subsp. lyrata] Length=390 E_value=0.0 identity=339/368_(92%)
BC2F2-pA07	STRG.13047.1	A07	31928411	31929463	Length=1053	gi|18408885|ref|NP_564912.1| glycine-rich protein [Arabidopsis thaliana] Length=279 E_value=1e-14 identity=55/116_(47%)
BC2F2-pA07	STRG.13048.1	A07	31941765	31942269	Length=505	gi|42572021|ref|NP_974101.1| chloroplast sensor kinase [Arabidopsis thaliana] Length=445 E_value=3e-29 identity=120/145_(83%)
BC2F2-pA07	STRG.13050.1	A07	31948118	31949059	Length=522	gi|115441727|ref|NP_001045143.1| Os01g0908400 [Oryza sativa Japonica Group] Length=61 E_value=1e-24 identity=42/61_(69%)
BC2F2-pA07	STRG.13052.1	A07	31959884	31961476	Length=1401	gi|297838523|ref|XP_002887143.1| pectate lyase family protein [Arabidopsis lyrata subsp. lyrata] Length=408 E_value=0.0 identity=350/366_(96%)
BC2F2-pA07	STRG.13051.1	A07	31975829	31976407	Length=579	gi|15220530|ref|NP_176940.1| photosystem II core complex protein psbY [Arabidopsis thaliana] Length=189 E_value=5e-41 identity=87/109_(80%)
BC2F2-pA07	STRG.13053.1	A07	31987998	31989452	Length=1025	gi|297838515|ref|XP_002887139.1| F12A21.16 [Arabidopsis lyrata subsp. lyrata] Length=985 E_value=5e-116 identity=200/298_(67%)
BC2F2-pA07	STRG.13057.1	A07	32004112	32008973	Length=2944	gi|297838497|ref|XP_002887130.1| lipoxygenase family protein [Arabidopsis lyrata subsp. lyrata] Length=917 E_value=0.0 identity=799/919_(87%)
BC2F2-pA07	STRG.13059.1	A07	32040899	32042615	Length=787	gi|79320859|ref|NP_001031247.1| alpha-glucosidase I [Arabidopsis thaliana] Length=768 E_value=2e-106 identity=157/176_(89%)
BC2F2-pA07	STRG.13061.1	A07	32111123	32112046	Length=653	gi|297841415|ref|XP_002888589.1| calmodulin binding protein [Arabidopsis lyrata subsp. lyrata] Length=1031 E_value=2e-78 identity=144/231_(62%)
BC2F2-pA07	STRG.13062.1	A07	32122059	32123158	Length=540	gi|18408726|ref|NP_564892.1| proteasome maturation protein UMP1 [Arabidopsis thaliana] Length=141 E_value=4e-83 identity=119/140_(85%)
BC2F2-pA07	STRG.13066.1	A07	32159596	32159982	Length=215	gi|658309539|ref|NP_001280968.1| YTH domain-containing family protein 2-like [Malus domestica] Length=676 E_value=0.23 identity=15/25_(60%)
BC2F2-pA07	STRG.13067.1	A07	32160069	32161793	Length=1405	gi|297797051|ref|XP_002866410.1| evolutionary conserved C-terminal 3 [Arabidopsis lyrata subsp. lyrata] Length=498 E_value=4e-116 identity=186/248_(75%)
BC2F2-pA07	STRG.13064.1	A07	32162198	32162954	Length=541	gi|590663316|ref|XP_007036180.1| Deletion of SUV3 suppressor 1(I) isoform 1 [Theobroma cacao] Length=74 E_value=8e-07 identity=59/68_(87%)
BC2F2-pA07	STRG.13065.1	A07	32163501	32164907	Length=1163	gi|15217806|ref|NP_176678.1| putative nucleotide-diphospho-sugar transferase [Arabidopsis thaliana] Length=259 E_value=6e-166 identity=223/259_(86%)
BC2F2-pA07	STRG.13068.1	A07	32208225	32211694	Length=1768	gi|15218643|ref|NP_176711.1| cystathionine beta-synthase family protein [Arabidopsis thaliana] Length=425 E_value=0.0 identity=388/435_(89%)
BC2F2-pA07	STRG.13072.1	A07	32214087	32221056	Length=5181	gi|145326656|ref|NP_001077775.1| transcription elongation factor SPT6-like protein [Arabidopsis thaliana] Length=1642 E_value=0.0 identity=1176/1320_(89%)
BC2F2-pA07	STRG.13069.1	A07	32235760	32238399	Length=843	gi|297800000|ref|XP_002867884.1| predicted protein [Arabidopsis lyrata subsp. lyrata] Length=175 E_value=8e-107 identity=146/175_(83%)
BC2F2-pA07	STRG.13070.1	A07	32269371	32271739	Length=1387	gi|18408331|ref|NP_564858.1| peptidase C12, ubiquitin carboxyl-terminal hydrolase 2 [Arabidopsis thaliana] Length=330 E_value=0.0 identity=285/321_(89%)
BC2F2-pA07	STRG.13073.1	A07	32272049	32274128	Length=1172	gi|334183663|ref|NP_001185323.1| Small nuclear ribonucleoprotein family protein [Arabidopsis thaliana] Length=141 E_value=9e-25 identity=50/54_(93%)
BC2F2-pA07	STRG.13073.2	A07	32272049	32274128	Length=701	gi|79320777|ref|NP_001031238.1| Small nuclear ribonucleoprotein family protein [Arabidopsis thaliana] Length=98 E_value=3e-62 identity=96/98_(98%)
BC2F2-pA07	STRG.13071.1	A07	32280251	32281248	Length=998	gi|115482588|ref|NP_001064887.1| Os10g0483900 [Oryza sativa Japonica Group] Length=202 E_value=1e-14 identity=58/175_(33%)
BC2F2-pA07	STRG.13080.1	A07	32313841	32315163	Length=1054	gi|15218805|ref|NP_176756.1| receptor-like serine/threonine-protein kinase SD1-6 [Arabidopsis thaliana] Length=847 E_value=4e-177 identity=265/309_(86%)
BC2F2-pA07	STRG.13074.1	A07	32328410	32329316	Length=329	gi|15218869|ref|NP_176768.1| NADP+-dependent isocitrate dehydrogenase [Arabidopsis thaliana] Length=410 E_value=1e-38 identity=66/67_(99%)
BC2F2-pA07	STRG.13075.1	A07	32330235	32331647	Length=869	gi|15218869|ref|NP_176768.1| NADP+-dependent isocitrate dehydrogenase [Arabidopsis thaliana] Length=410 E_value=4e-156 identity=214/221_(97%)
BC2F2-pA07	STRG.13078.1	A07	32339520	32350855	Length=1751	gi|186493337|ref|NP_001117556.1| glutamate decarboxylase 2 [Arabidopsis thaliana] Length=494 E_value=0.0 identity=455/493_(92%)
BC2F2-pA07	STRG.13076.1	A07	32351174	32352125	Length=733	gi|15218877|ref|NP_176773.1| thioredoxin-dependent peroxidase 1 [Arabidopsis thaliana] Length=162 E_value=7e-99 identity=156/162_(96%)
BC2F2-pA07	STRG.13081.1	A07	32389029	32392399	Length=3296	gi|15218941|ref|NP_176789.1| transmembrane kinase 1 [Arabidopsis thaliana] Length=942 E_value=0.0 identity=819/921_(89%)
BC2F2-pA07	STRG.13079.1	A07	32442510	32442869	Length=360	No annotation
BC2F2-pA07	STRG.13084.1	A07	32446444	32448913	Length=1600	gi|18408486|ref|NP_564872.1| putative senescence-associated protein [Arabidopsis thaliana] Length=417 identity=263/316_(83%)
BC2F2-pA07	STRG.13083.1	A07	32490794	32492907	Length=1447	gi|22330456|ref|NP_564875.2| pfkB-like carbohydrate kinase family protein [Arabidopsis thaliana] Length=384 E_value=0.0 identity=307/322_(95%)
BC2F2-pA07	STRG.13085.1	A07	32517689	32522703	Length=2661	gi|297841149|ref|XP_002888456.1| AAR2 protein family [Arabidopsis lyrata subsp. lyrata] Length=397 E_value=0.0 identity=356/399_(89%)
BC2F2-pA07	STRG.13090.1	A07	32612952	32619915	Length=4303	gi|334183682|ref|NP_176845.2| DNA ligase 6 [Arabidopsis thaliana] Length=1396 E_value=0.0 identity=678/901_(75%)
BC2F2-pA07	STRG.13089.1	A07	32622009	32624202	Length=1280	gi|15219730|ref|NP_176847.1| cyclin-dependent kinase D-2 [Arabidopsis thaliana] Length=348 E_value=0.0 identity=338/347_(97%)
BC2F2-pA07	STRG.13091.1	A07	32692229	32693110	Length=882	gi|15237299|ref|NP_197124.1| 50S ribosomal protein related protein [Arabidopsis thaliana] Length=163 E_value=1e-18 identity=74/167_(44%)
BC2F2-pA07	STRG.13095.1	A07	32756420	32756928	Length=509	gi|15220369|ref|NP_176892.1| protein little nuclei1 [Arabidopsis thaliana] Length=1132 E_value=3e-15 identity=47/64_(73%)
BC2F2-pA07	STRG.13096.1	A07	32757261	32761378	Length=3297	gi|15220369|ref|NP_176892.1| protein little nuclei1 [Arabidopsis thaliana] Length=1132 E_value=0.0 identity=804/1023_(79%)
BC2F2-pA07	STRG.13097.1	A07	32790960	32793314	Length=1513	gi|15220397|ref|NP_176896.1| putative lactoylglutathione lyase [Arabidopsis thaliana] Length=350 E_value=0.0 identity=301/346_(87%)
BC2F2-pA07	STRG.13098.1	A07	32797194	32799909	Length=1822	gi|15220399|ref|NP_176898.1| putative plastidic glucose transporter 2 [Arabidopsis thaliana] Length=493 E_value=1e-138 identity=238/297_(80%)
BC2F2-pA07	STRG.13099.1	A07	32832188	32832629	Length=442	gi|297838467|ref|XP_002887115.1| zinc finger family protein [Arabidopsis lyrata subsp. lyrata] Length=375 E_value=1e-74 identity=113/136_(83%)
BC2F2-pA07	STRG.13100.1	A07	32839546	32840684	Length=709	gi|297838469|ref|XP_002887116.1| F1N21.17 [Arabidopsis lyrata subsp. lyrata] Length=96 E_value=2e-54 identity=82/86_(95%)
BC2F2-pA07	STRG.13102.1	A07	32861895	32862674	Length=610	gi|297838479|ref|XP_002887121.1| 60S ribosomal protein L17 [Arabidopsis lyrata subsp. lyrata] Length=175 E_value=1e-84 identity=118/119_(99%)
BC2F2-pA07	STRG.13103.1	A07	32862813	32863956	Length=899	gi|42563017|ref|NP_176911.2| protein EMBRYO DEFECTIVE 1688 [Arabidopsis thaliana] Length=433 E_value=3e-159 identity=229/263_(87%)
BC2F2-pA07	STRG.13101.1	A07	32890022	32891727	Length=1475	gi|15217832|ref|NP_176683.1| DDB1a-binding WD40 domain protein [Arabidopsis thaliana] Length=345 E_value=8e-152 identity=209/234_(89%)
BC2F2-pA07	STRG.13104.1	A07	32902858	32905217	Length=1707	gi|297838499|ref|XP_002887131.1| predicted protein [Arabidopsis lyrata subsp. lyrata] Length=452 E_value=0.0 identity=382/450_(85%)
BC2F2-pA07	STRG.13106.1	A07	32906073	32909744	Length=2854	gi|297841455|ref|XP_002888609.1| kinase family protein [Arabidopsis lyrata subsp. lyrata] Length=756 E_value=0.0 identity=608/759_(80%)
BC2F2-pA07	STRG.13107.1	A07	32926498	32929159	Length=2184	gi|15220511|ref|NP_176936.1| SRP72 RNA-binding domain-containing protein [Arabidopsis thaliana] Length=664 E_value=0.0 identity=546/646_(85%)
BC2F2-pA07	STRG.13110.1	A07	32952900	32955758	Length=2606	gi|18402995|ref|NP_564563.1| ATP-dependent zinc metalloprotease FTSH 1 [Arabidopsis thaliana] Length=716 E_value=0.0 identity=626/723_(87%)
BC2F2-pA07	STRG.13110.2	A07	32952900	32955758	Length=2691	gi|18402995|ref|NP_564563.1| ATP-dependent zinc metalloprotease FTSH 1 [Arabidopsis thaliana] Length=716 E_value=0.0 identity=543/643_(84%)
BC2F2-pA07	STRG.13114.1	A07	32959155	32962515	Length=2305	gi|18408845|ref|NP_564904.1| putative LRR receptor-like serine/threonine-protein kinase [Arabidopsis thaliana] Length=929 E_value=0.0 identity=634/713_(89%)
BC2F2-pA07	STRG.13111.1	A07	32973498	32975566	Length=2069	gi|15220530|ref|NP_176940.1| photosystem II core complex protein psbY [Arabidopsis thaliana] Length=189 E_value=1e-45 identity=146/185_(79%)
BC2F2-pA07	STRG.13115.1	A07	32977945	32978627	Length=534	gi|297838521|ref|XP_002887142.1| predicted protein [Arabidopsis lyrata subsp. lyrata] Length=542 E_value=2.6 identity=18/30_(60%)
BC2F2-pA07	STRG.13116.1	A07	32978847	32980647	Length=1585	gi|297838521|ref|XP_002887142.1| predicted protein [Arabidopsis lyrata subsp. lyrata] Length=542 E_value=0.0 identity=366/457_(80%)
BC2F2-pA07	STRG.13112.1	A07	33001535	33002596	Length=541	gi|115441727|ref|NP_001045143.1| Os01g0908400 [Oryza sativa Japonica Group] Length=61 E_value=4e-24 identity=42/61_(69%)
BC2F2-pA07	STRG.13117.1	A07	33024685	33025182	Length=498	gi|15220546|ref|NP_176947.1| sulfur E2 [Arabidopsis thaliana] Length=258 E_value=7e-49 identity=87/110_(79%)
BC2F2-pA07	STRG.13118.1	A07	33042888	33046368	Length=2690	gi|15220602|ref|NP_176960.1| Golgi transport complex-related protein [Arabidopsis thaliana] Length=832 E_value=0.0 identity=728/819_(89%)
BC2F2-pA07	STRG.13121.1	A07	33080419	33081278	Length=644	gi|297838555|ref|XP_002887159.1| atmap70-1 [Arabidopsis lyrata subsp. lyrata] Length=622 E_value=9e-42 identity=114/149_(77%)
BC2F2-pA07	STRG.13122.1	A07	33082038	33083773	Length=1322	gi|15220639|ref|NP_176974.1| C3HC4-type RING finger domain-containing protein [Arabidopsis thaliana] Length=343 E_value=4e-163 identity=263/319_(82%)
BC2F2-pA07	STRG.13125.1	A07	33084255	33086964	Length=1712	gi|18408943|ref|NP_564921.1| IAA-alanine resistance protein 1 [Arabidopsis thaliana] Length=469 E_value=0.0 identity=345/396_(87%)
BC2F2-pA07	STRG.13125.2	A07	33084255	33086964	Length=1778	gi|18408943|ref|NP_564921.1| IAA-alanine resistance protein 1 [Arabidopsis thaliana] Length=469 E_value=0.0 identity=370/500_(74%)
BC2F2-pA07	STRG.13125.3	A07	33084255	33086964	Length=1670	gi|18408943|ref|NP_564921.1| IAA-alanine resistance protein 1 [Arabidopsis thaliana] Length=469 E_value=0.0 identity=373/464_(80%)
BC2F2-pA07	STRG.13124.1	A07	33103045	33105265	Length=1442	gi|590683307|ref|XP_007041564.1| Zinc finger and BTB domain-containing protein 48 isoform 1 [Theobroma cacao] Length=362 E_value=2e-87 identity=152/286_(53%)
BC2F2-pA07	STRG.13126.1	A07	33114551	33115271	Length=641	gi|590697897|ref|XP_007045568.1| ZZ-type zinc finger-containing protein 3, putative isoform 2 [Theobroma cacao] Length=245 E_value=2e-27 identity=69/139_(50%)
BC2F2-pA07	STRG.13127.1	A07	33132748	33133901	Length=863	gi|226506444|ref|NP_001148657.1| fiber protein Fb34 precursor [Zea mays] Length=199 E_value=5e-52 identity=97/186_(52%)
BC2F2-pA07	STRG.13128.1	A07	33136489	33137764	Length=1276	gi|15238277|ref|NP_199024.1| lung seven transmembrane receptor family protein [Arabidopsis thaliana] Length=439 E_value=0.0 identity=331/349_(95%)
BC2F2-pA07	STRG.13129.1	A07	33138667	33140048	Length=797	gi|18408985|ref|NP_564926.1| thioesterase family protein [Arabidopsis thaliana] Length=190 E_value=3e-106 identity=152/200_(76%)
BC2F2-pA07	STRG.13131.1	A07	33142278	33143254	Length=702	gi|297841541|ref|XP_002888652.1| universal stress protein family protein [Arabidopsis lyrata subsp. lyrata] Length=160 E_value=2e-97 identity=135/157_(86%)
BC2F2-pA07	STRG.13132.1	A07	33143396	33143912	Length=413	gi|568834775|ref|XP_006471478.1| PREDICTED: MIP18 family protein At1g68310-like isoform X2 [Citrus sinensis] Length=159 E_value=1e-23 identity=53/107_(50%)
BC2F2-pA07	STRG.13133.1	A07	33144346	33145051	Length=706	gi|645233949|ref|XP_008223583.1| PREDICTED: LOW QUALITY PROTEIN: MIP18 family protein At1g68310-like [Prunus mume] Length=154 E_value=9e-12 identity=31/36_(86%)
BC2F2-pA07	STRG.13130.1	A07	33175339	33177786	Length=1595	gi|15221381|ref|NP_177004.1| DnaJ-like protein ARG1 [Arabidopsis thaliana] Length=410 E_value=0.0 identity=387/410_(94%)
BC2F2-pA07	STRG.13134.1	A07	33240743	33241437	Length=695	gi|297811749|ref|XP_002873758.1| AT5g16110 [Arabidopsis lyrata subsp. lyrata] Length=177 E_value=1e-17 identity=50/91_(55%)
BC2F2-pA07	STRG.13135.1	A07	33266539	33267912	Length=1374	gi|42572031|ref|NP_974106.1| ethylene-responsive transcription factor ERF118 [Arabidopsis thaliana] Length=324 E_value=1e-65 identity=160/311_(51%)
BC2F2-pA07	STRG.13136.1	A07	33267919	33268358	Length=440	gi|186493924|ref|NP_001117571.1| conserved peptide upstream open reading frame 53 [Arabidopsis thaliana] Length=87 E_value=5e-05 identity=23/27_(85%)
BC2F2-pA07	STRG.13139.1	A07	33299448	33305527	Length=2030	gi|297838617|ref|XP_002887190.1| proton-dependent oligopeptide transport family protein [Arabidopsis lyrata subsp. lyrata] Length=597 E_value=0.0 identity=552/597_(92%)
BC2F2-pA07	STRG.13137.1	A07	33309498	33310656	Length=1038	gi|30697711|ref|NP_177025.2| agenet and bromo-adjacent homology domain-containing protein [Arabidopsis thaliana] Length=648 E_value=8e-04 identity=19/24_(79%)
BC2F2-pA07	STRG.13138.1	A07	33311882	33313235	Length=1263	gi|30697711|ref|NP_177025.2| agenet and bromo-adjacent homology domain-containing protein [Arabidopsis thaliana] Length=648 E_value=2e-53 identity=149/259_(58%)
BC2F2-pA07	STRG.13140.1	A07	33349796	33350570	Length=624	gi|15221488|ref|NP_177038.1| putative phospholipid-transporting ATPase 9 [Arabidopsis thaliana] Length=1200 E_value=1e-111 identity=172/181_(95%)
BC2F2-pA07	STRG.13141.1	A07	33350789	33352614	Length=1751	gi|15221488|ref|NP_177038.1| putative phospholipid-transporting ATPase 9 [Arabidopsis thaliana] Length=1200 E_value=0.0 identity=539/582_(93%)
BC2F2-pA07	STRG.13155.1	A07	33362780	33364582	Length=1492	gi|22330506|ref|NP_177040.2| Zim17-type zinc finger protein [Arabidopsis thaliana] Length=170 E_value=9e-73 identity=124/175_(71%)
BC2F2-pA07	STRG.13156.1	A07	33385086	33387282	Length=1834	gi|297841599|ref|XP_002888681.1| leucine-rich repeat family protein [Arabidopsis lyrata subsp. lyrata] Length=430 E_value=0.0 identity=373/427_(87%)
BC2F2-pA07	STRG.13157.1	A07	33425393	33428318	Length=1996	gi|18409136|ref|NP_564946.1| serine/threonine-protein kinase SNT7 [Arabidopsis thaliana] Length=562 E_value=0.0 identity=524/564_(93%)
BC2F2-pA07	STRG.13142.1	A07	33467761	33470537	Length=2043	gi|79320926|ref|NP_001031255.1| transcription factor bHLH49 [Arabidopsis thaliana] Length=485 E_value=0.0 identity=371/504_(74%)
BC2F2-pA07	STRG.13146.1	A07	33489817	33495471	Length=3493	gi|15221580|ref|NP_177063.1| DNA-directed RNA polymerase 1, mitochondrial [Arabidopsis thaliana] Length=976 E_value=0.0 identity=797/979_(81%)
BC2F2-pA07	STRG.13144.1	A07	33496604	33497925	Length=798	gi|15221582|ref|NP_177064.1| transcription factor BIM2 [Arabidopsis thaliana] Length=311 E_value=3e-115 identity=184/246_(75%)
BC2F2-pA07	STRG.13143.1	A07	33527696	33530620	Length=2358	gi|30697793|ref|NP_849864.1| chaperone DnaJ-domain containing protein [Arabidopsis thaliana] Length=630 E_value=1e-117 identity=291/511_(57%)
BC2F2-pA07	STRG.13147.1	A07	33573569	33574069	Length=501	gi|186494070|ref|NP_177080.2| fructokinase-like 2 [Arabidopsis thaliana] Length=616 E_value=6e-51 identity=98/110_(89%)
BC2F2-pA07	STRG.13149.1	A07	33583189	33585758	Length=1854	gi|15222258|ref|NP_177085.1| nuclear transport factor 2 and RNA recognition motif-containing protein [Arabidopsis thaliana] Length=427 E_value=1e-111 identity=203/416_(49%)
BC2F2-pA07	STRG.13148.1	A07	33607442	33608860	Length=1334	gi|18409239|ref|NP_564957.1| plasmodesmata callose-binding protein 4 [Arabidopsis thaliana] Length=222 E_value=1e-43 identity=74/85_(87%)
BC2F2-pA07	STRG.13154.1	A07	33621541	33644411	Length=1226	gi|18409246|ref|NP_564959.1| RING-type zinc-finger-containing protein [Arabidopsis thaliana] Length=270 E_value=2e-88 identity=185/273_(68%)
BC2F2-pA07	STRG.13154.2	A07	33621541	33644411	Length=1107	gi|18409246|ref|NP_564959.1| RING-type zinc-finger-containing protein [Arabidopsis thaliana] Length=270 E_value=6e-89 identity=185/273_(68%)
BC2F2-pA07	STRG.13150.1	A07	33644808	33646220	Length=877	gi|18409259|ref|NP_564964.1| cell division topological specificity factor-like protein [Arabidopsis thaliana] Length=229 E_value=2e-129 identity=187/230_(81%)
BC2F2-pA07	STRG.13151.1	A07	33651634	33652231	Length=505	gi|42563074|ref|NP_177101.2| putative S-acyltransferase [Arabidopsis thaliana] Length=596 E_value=7e-14 identity=51/52_(98%)
BC2F2-pA07	STRG.13152.1	A07	33652688	33653331	Length=492	gi|42563074|ref|NP_177101.2| putative S-acyltransferase [Arabidopsis thaliana] Length=596 E_value=9e-99 identity=142/168_(85%)
BC2F2-pA07	STRG.13159.1	A07	33695815	33696083	Length=269	gi|18409299|ref|NP_564969.1| S-adenosylmethionine-dependent methyltransferase domain-containing protein [Arabidopsis thaliana] Length=300 E_value=3e-05 identity=19/33_(58%)
BC2F2-pA07	STRG.13161.1	A07	33740797	33742678	Length=1230	gi|18405507|ref|NP_566824.1| carbamoyl phosphate synthetase A [Arabidopsis thaliana] Length=430 E_value=0.0 identity=320/339_(94%)
BC2F2-pA07	STRG.13160.1	A07	33745262	33746800	Length=1539	gi|15222364|ref|NP_177116.1| Dof zinc finger protein DOF1.10 [Arabidopsis thaliana] Length=399 E_value=2e-138 identity=226/341_(66%)
BC2F2-pA07	STRG.13162.1	A07	33774179	33775197	Length=1019	gi|15222382|ref|NP_177118.1| transcriptional factor ZFHD1 [Arabidopsis thaliana] Length=242 E_value=2e-114 identity=187/225_(83%)
BC2F2-pA07	STRG.13165.1	A07	33792527	33792848	Length=322	gi|22330531|ref|NP_177122.2| sphingoid base hydroxylase 1 [Arabidopsis thaliana] Length=260 E_value=8e-20 identity=41/42_(98%)
BC2F2-pA07	STRG.13166.1	A07	33795820	33797637	Length=1042	gi|297838735|ref|XP_002887249.1| predicted protein [Arabidopsis lyrata subsp. lyrata] Length=202 E_value=3e-130 identity=179/202_(89%)
BC2F2-pA07	STRG.13167.1	A07	34012035	34012886	Length=635	gi|297838747|ref|XP_002887255.1| 60S ribosomal protein L10 [Arabidopsis lyrata subsp. lyrata] Length=221 E_value=2e-142 identity=191/198_(96%)
BC2F2-pA07	STRG.13168.1	A07	34047577	34049724	Length=1638	gi|42563085|ref|NP_177137.2| putative protein serine/threonine kinase [Arabidopsis thaliana] Length=387 identity=182/202_(90%)
BC2F2-pA07	STRG.13169.1	A07	34061780	34063346	Length=1352	gi|297841713|ref|XP_002888738.1| CBS domain-containing protein [Arabidopsis lyrata subsp. lyrata] Length=447 E_value=2e-169 identity=327/354_(92%)
BC2F2-pA07	STRG.13171.1	A07	34079015	34081134	Length=1747	gi|18409382|ref|NP_564978.1| nitrate transporter 1:2 [Arabidopsis thaliana] Length=585 E_value=0.0 identity=426/470_(91%)
BC2F2-pA07	STRG.13173.1	A07	34102911	34107213	Length=1611	gi|297790444|ref|XP_002863113.1| proton-dependent oligopeptide transport family protein [Arabidopsis lyrata subsp. lyrata] Length=619 E_value=0.0 identity=392/469_(84%)
BC2F2-pA07	STRG.13174.1	A07	34107414	34108174	Length=464	gi|297790444|ref|XP_002863113.1| proton-dependent oligopeptide transport family protein [Arabidopsis lyrata subsp. lyrata] Length=619 E_value=7e-46 identity=70/85_(82%)
BC2F2-pA07	STRG.13176.1	A07	34148829	34152528	Length=3370	gi|590710420|ref|XP_007048823.1| BED zinc finger,hAT family dimerization domain [Theobroma cacao] Length=657 E_value=0.0 identity=370/665_(56%)
BC2F2-pA07	STRG.13175.1	A07	34154698	34155365	Length=668	No annotation
BC2F2-pA07	STRG.13179.1	A07	34177753	34187632	Length=7730	gi|297841743|ref|XP_002888753.1| PDE317 [Arabidopsis lyrata subsp. lyrata] Length=1178 E_value=0.0 identity=749/810_(92%)
BC2F2-pA07	STRG.13179.2	A07	34177753	34187632	Length=7707	gi|334183798|ref|NP_177163.3| paired amphipathic helix protein Sin3-like 4 [Arabidopsis thaliana] Length=1326 E_value=0.0 identity=1057/1345_(79%)
BC2F2-pA07	STRG.13178.1	A07	34192172	34195017	Length=1626	gi|15221692|ref|NP_173828.1| pyruvate dehydrogenase E1 component subunit alpha-2 [Arabidopsis thaliana] Length=393 E_value=0.0 identity=323/368_(88%)
BC2F2-pA07	STRG.13181.1	A07	34196790	34197257	Length=468	gi|18409445|ref|NP_564983.1| putative galacturonosyltransferase-like 9 [Arabidopsis thaliana] Length=390 E_value=3e-51 identity=95/128_(74%)
BC2F2-pA07	STRG.13183.1	A07	34199228	34200536	Length=829	gi|645229460|ref|XP_008221478.1| PREDICTED: probable serine/threonine-protein kinase nek3 isoform X2 [Prunus mume] Length=528 E_value=2e-34 identity=66/114_(58%)
BC2F2-pA07	STRG.13185.1	A07	34258504	34259568	Length=1065	gi|30698018|ref|NP_850974.1| NHL domain-containing protein [Arabidopsis thaliana] Length=447 E_value=1e-124 identity=220/290_(76%)
BC2F2-pA07	STRG.13187.1	A07	34264620	34264996	Length=377	gi|297853364|ref|XP_002894563.1| predicted protein [Arabidopsis lyrata subsp. lyrata] Length=2002 E_value=3e-71 identity=115/127_(91%)
BC2F2-pA07	STRG.13188.1	A07	34265417	34268548	Length=1362	gi|297853362|ref|XP_002894562.1| leucine-rich repeat family protein [Arabidopsis lyrata subsp. lyrata] Length=1031 identity=176/211_(83%)
BC2F2-pA07	STRG.13189.1	A07	34402801	34408508	Length=1258	gi|15223141|ref|NP_177198.1| beta carbonic anhydrase 4 [Arabidopsis thaliana] Length=280 E_value=0.0 identity=252/280_(90%)
BC2F2-pA07	STRG.13190.1	A07	34430159	34430946	Length=788	No annotation
BC2F2-pA07	STRG.13191.1	A07	34435295	34436367	Length=617	gi|357495837|ref|XP_003618207.1| ADP-ribosylation factor [Medicago truncatula] Length=248 E_value=3e-97 identity=151/156_(97%)
BC2F2-pA07	STRG.13192.1	A07	34447739	34449464	Length=1726	gi|297815282|ref|XP_002875524.1| transferase family protein [Arabidopsis lyrata subsp. lyrata] Length=453 E_value=0.0 identity=315/464_(68%)
BC2F2-pA07	STRG.13194.1	A07	34466802	34469992	Length=2346	gi|15223170|ref|NP_177210.1| cysteine-rich receptor-like protein kinase 3 [Arabidopsis thaliana] Length=646 E_value=0.0 identity=555/630_(88%)
BC2F2-pA07	STRG.13193.1	A07	34507397	34508304	Length=908	No annotation
BC2F2-pA07	STRG.13198.1	A07	34510994	34512821	Length=1264	gi|297838865|ref|XP_002887314.1| F-box family protein [Arabidopsis lyrata subsp. lyrata] Length=345 E_value=0.0 identity=291/346_(84%)
BC2F2-pA07	STRG.13197.1	A07	34513604	34514215	Length=612	gi|297841813|ref|XP_002888788.1| 60S ribosomal protein L27A [Arabidopsis lyrata subsp. lyrata] Length=146 E_value=2e-100 identity=143/146_(98%)
BC2F2-pA07	STRG.13196.1	A07	34514640	34515508	Length=869	gi|449526772|ref|XP_004170387.1| PREDICTED: coiled-coil domain-containing protein 124-like [Cucumis sativus] Length=230 identity=142/193_(74%)
BC2F2-pA07	STRG.13199.1	A07	34530120	34532039	Length=1268	gi|18409643|ref|NP_564993.1| zinc finger (Ran-binding) domain-containing protein [Arabidopsis thaliana] Length=466 E_value=0.0 identity=302/395_(76%)
BC2F2-pA07	STRG.13204.1	A07	34584409	34585013	Length=447	gi|15223241|ref|NP_177233.1| NAD(P)H dehydrogenase-like complex L [Arabidopsis thaliana] Length=191 E_value=1e-70 identity=101/112_(90%)
BC2F2-pA07	STRG.13206.1	A07	34602137	34605303	Length=2217	gi|15223252|ref|NP_177239.1| phosphoglucomutase-like protein [Arabidopsis thaliana] Length=615 identity=323/350_(92%)
BC2F2-pA07	STRG.13206.2	A07	34602137	34605303	Length=2568	gi|15223252|ref|NP_177239.1| phosphoglucomutase-like protein [Arabidopsis thaliana] Length=615 identity=323/350_(92%)
BC2F2-pA07	STRG.13206.3	A07	34602137	34605303	Length=2297	gi|15223252|ref|NP_177239.1| phosphoglucomutase-like protein [Arabidopsis thaliana] Length=615 identity=262/278_(94%)
BC2F2-pA07	STRG.13205.1	A07	34607078	34608296	Length=983	gi|186494506|ref|NP_001117579.1| MLP-like protein 28 [Arabidopsis thaliana] Length=173 E_value=3e-92 identity=135/169_(80%)
BC2F2-pA07	STRG.13208.1	A07	34628853	34630927	Length=1342	gi|659072858|ref|XP_008467131.1| PREDICTED: LOW QUALITY PROTEIN: uncharacterized protein LOC103504559 [Cucumis melo] Length=258 identity=89/148_(60%)
BC2F2-pA07	STRG.13209.1	A07	34657185	34659101	Length=1322	gi|42563122|ref|NP_177251.2| TPX2 (targeting protein for Xklp2) protein family [Arabidopsis thaliana] Length=478 E_value=0.0 identity=297/429_(69%)
BC2F2-pA07	STRG.13210.1	A07	34717095	34717719	Length=625	gi|18409754|ref|NP_565009.1| core-2/I-branching beta-1,6-N-acetylglucosaminyltransferase [Arabidopsis thaliana] Length=395 E_value=6e-98 identity=133/150_(89%)
BC2F2-pA07	STRG.13211.1	A07	34719197	34720816	Length=1012	gi|18409756|ref|NP_565010.1| RNA polymerase II transcription elongation factor [Arabidopsis thaliana] Length=326 E_value=3e-130 identity=199/239_(83%)
BC2F2-pA07	STRG.13212.1	A07	34723431	34725370	Length=1867	gi|18409758|ref|NP_565011.1| auxin efflux carrier family protein [Arabidopsis thaliana] Length=457 E_value=0.0 identity=394/457_(86%)
BC2F2-pA07	STRG.13215.1	A07	34767472	34769850	Length=1533	gi|145339824|ref|NP_567149.2| FMN-linked oxidoreductases superfamily protein [Arabidopsis thaliana] Length=419 identity=238/273_(87%)
BC2F2-pA07	STRG.13215.2	A07	34767472	34769850	Length=1522	gi|145339824|ref|NP_567149.2| FMN-linked oxidoreductases superfamily protein [Arabidopsis thaliana] Length=419 E_value=0.0 identity=372/451_(82%)
BC2F2-pA07	STRG.13215.3	A07	34767472	34769850	Length=1447	gi|145339824|ref|NP_567149.2| FMN-linked oxidoreductases superfamily protein [Arabidopsis thaliana] Length=419 E_value=0.0 identity=372/426_(87%)
BC2F2-pA07	STRG.13216.1	A07	34796225	34798207	Length=1198	gi|297841899|ref|XP_002888831.1| glycerophosphoryl diester phosphodiesterase family protein [Arabidopsis lyrata subsp. lyrata] Length=329 E_value=0.0 identity=286/329_(87%)
BC2F2-pA07	STRG.13214.1	A07	34798835	34800793	Length=1000	gi|30690394|ref|NP_851080.1| serine hydroxymethyltransferase 2 [Arabidopsis thaliana] Length=517 E_value=0.0 identity=262/272_(96%)
BC2F2-pA07	STRG.13213.1	A07	34807905	34809564	Length=1660	gi|240254352|ref|NP_177292.4| Galactose-binding protein [Arabidopsis thaliana] Length=596 E_value=0.0 identity=389/532_(73%)
BC2F2-pA07	STRG.13217.1	A07	34829724	34832208	Length=2485	gi|15217465|ref|NP_177295.1| receptor like protein 11 [Arabidopsis thaliana] Length=784 E_value=0.0 identity=499/792_(63%)
BC2F2-pA07	STRG.13218.1	A07	34856883	34858117	Length=927	gi|15217513|ref|NP_177304.1| nuclear transport factor 2 (NTF2) family protein [Arabidopsis thaliana] Length=216 E_value=2e-104 identity=147/161_(91%)
BC2F2-pA07	STRG.13219.1	A07	34907543	34907857	Length=222	gi|18409892|ref|NP_565023.1| DNAse I-like superfamily protein [Arabidopsis thaliana] Length=664 E_value=2e-25 identity=50/63_(79%)
BC2F2-pA07	STRG.13221.1	A07	34916940	34918952	Length=1465	gi|297839005|ref|XP_002887384.1| predicted protein [Arabidopsis lyrata subsp. lyrata] Length=501 E_value=2e-139 identity=205/223_(92%)
BC2F2-pA07	STRG.13220.1	A07	34929280	34930303	Length=851	gi|115439573|ref|NP_001044066.1| Os01g0715800 [Oryza sativa Japonica Group] Length=205 E_value=9e-52 identity=94/186_(51%)
BC2F2-pA07	STRG.13222.1	A07	34938335	34941958	Length=1489	gi|18409920|ref|NP_565025.1| bc1 complex kinase ABC1K5 [Arabidopsis thaliana] Length=692 E_value=0.0 identity=376/418_(90%)
BC2F2-pA07	STRG.13228.1	A07	34954316	34959152	Length=2415	gi|15217584|ref|NP_177328.1| somatic embryogenesis receptor kinase 1 [Arabidopsis thaliana] Length=625 E_value=0.0 identity=590/607_(97%)
BC2F2-pA07	STRG.13229.1	A07	34959330	34961431	Length=1456	gi|30698820|ref|NP_177329.2| WD-40 repeat-containing protein [Arabidopsis thaliana] Length=407 identity=194/217_(89%)
BC2F2-pA07	STRG.13223.1	A07	34963094	34963640	Length=547	gi|297720613|ref|NP_001172668.1| Os01g0871350, partial [Oryza sativa Japonica Group] Length=158 E_value=3e-14 identity=59/100_(59%)
BC2F2-pA07	STRG.13226.1	A07	34964538	34966983	Length=1427	gi|79321133|ref|NP_001031266.1| tyrosine phosphatase 1 [Arabidopsis thaliana] Length=340 E_value=0.0 identity=250/307_(81%)
BC2F2-pA07	STRG.13224.1	A07	34968126	34969884	Length=1759	gi|15217597|ref|NP_177330.1| ubiquitin carboxyl-terminal hydrolase family protein [Arabidopsis thaliana] Length=470 E_value=0.0 identity=348/486_(72%)
BC2F2-pA07	STRG.13225.1	A07	34976032	34978688	Length=1856	gi|297841939|ref|XP_002888851.1| mate efflux family protein [Arabidopsis lyrata subsp. lyrata] Length=509 E_value=0.0 identity=462/501_(92%)
BC2F2-pA07	STRG.13230.1	A07	35082571	35085285	Length=2035	gi|22330580|ref|NP_565032.2| deoxyribonucleoside kinase [Arabidopsis thaliana] Length=580 E_value=0.0 identity=463/599_(77%)
BC2F2-pA07	STRG.13231.1	A07	35113883	35115127	Length=582	gi|502126511|ref|XP_004499335.1| PREDICTED: mitochondrial inner membrane organizing system protein 1-like isoform X4 [Cicer arietinum] Length=97 E_value=1e-28 identity=60/77_(78%)
BC2F2-pC6	STRG.13232.1	A07	35160372	35161522	Length=1151	gi|15218423|ref|NP_177373.1| kunitz family trypsin and protease inhibitor protein [Arabidopsis thaliana] Length=215 E_value=7e-62 identity=111/213_(52%)
BC2F2-pA07	STRG.13233.1	A07	35166073	35166979	Length=907	gi|15218423|ref|NP_177373.1| kunitz family trypsin and protease inhibitor protein [Arabidopsis thaliana] Length=215 E_value=1e-79 identity=128/200_(64%)
BC2F2-pA07	STRG.13235.1	A07	35180682	35184413	Length=3732	gi|15218425|ref|NP_177374.1| tyrosine-sulfated glycopeptide receptor 1 [Arabidopsis thaliana] Length=1095 E_value=0.0 identity=905/1089_(83%)
BC2F2-pA07	STRG.13234.1	A07	35189345	35190882	Length=1538	gi|15218427|ref|NP_177375.1| RING-H2 finger protein ATL3 [Arabidopsis thaliana] Length=324 E_value=2e-105 identity=210/304_(69%)
BC2F2-pA07	STRG.13236.1	A07	35198722	35200549	Length=1240	gi|18410057|ref|NP_565041.1| eukaryotic translation initiation factor 2B domain-containing protein [Arabidopsis thaliana] Length=382 E_value=0.0 identity=309/329_(94%)
BC2F2-pA07	STRG.13237.1	A07	35232933	35234502	Length=1157	gi|15218458|ref|NP_177381.1| 40S ribosomal protein Sa-1 [Arabidopsis thaliana] Length=298 E_value=6e-163 identity=239/257_(93%)
BC2F2-pA07	STRG.13240.1	A07	35234705	35240884	Length=4414	gi|645243836|ref|XP_008228158.1| PREDICTED: mediator of RNA polymerase II transcription subunit 15 [Prunus mume] Length=1342 E_value=0.0 identity=591/1150_(51%)
BC2F2-pA07	STRG.13239.1	A07	35241755	35243377	Length=1021	gi|79321157|ref|NP_001031268.1| chaperone DnaJ-domain containing protein [Arabidopsis thaliana] Length=187 E_value=1e-71 identity=144/188_(77%)
BC2F2-pA07	STRG.13238.1	A07	35248804	35249538	Length=735	gi|18410081|ref|NP_565042.1| SAUR-like auxin-responsive protein family [Arabidopsis thaliana] Length=119 E_value=4e-60 identity=112/119_(94%)
BC2F2-pA07	STRG.13242.1	A07	35265327	35266061	Length=654	gi|15218497|ref|NP_177392.1| lung seven transmembrane receptor-like protein [Arabidopsis thaliana] Length=509 E_value=3e-45 identity=82/90_(91%)
BC2F2-pA07	STRG.13243.1	A07	35266133	35268053	Length=1386	gi|15218497|ref|NP_177392.1| lung seven transmembrane receptor-like protein [Arabidopsis thaliana] Length=509 E_value=0.0 identity=344/387_(89%)
BC2F2-pA07	STRG.13244.1	A07	35325105	35326429	Length=976	gi|18410139|ref|NP_565044.1| protein ELF4-like 2 [Arabidopsis thaliana] Length=119 E_value=2e-68 identity=107/119_(90%)
BC2F2-pA07	STRG.13245.1	A07	35326735	35328697	Length=1328	gi|79321173|ref|NP_001031269.1| NAD(P)-binding Rossmann-fold superfamily protein [Arabidopsis thaliana] Length=311 E_value=3e-173 identity=260/312_(83%)
BC2F2-pA07	STRG.13247.1	A07	35329878	35333322	Length=2178	gi|18410146|ref|NP_565045.1| myb family transcription factor TRFL6 [Arabidopsis thaliana] Length=624 E_value=0.0 identity=432/641_(67%)
BC2F2-pA07	STRG.13246.1	A07	35334870	35335693	Length=576	gi|79321186|ref|NP_001031270.1| developmentally regulated G-protein 2 [Arabidopsis thaliana] Length=399 E_value=2e-135 identity=181/192_(94%)
BC2F2-pA07	STRG.13250.1	A07	35356893	35358275	Length=440	gi|571519320|ref|XP_006597822.1| PREDICTED: casein kinase I isoform delta-like isoform X2 [Glycine max] Length=312 E_value=7e-35 identity=61/62_(98%)
BC2F2-pA07	STRG.13251.1	A07	35358368	35360531	Length=935	gi|15218569|ref|NP_177415.1| casein kinase 1-like protein 2 [Arabidopsis thaliana] Length=465 E_value=0.0 identity=294/311_(95%)
BC2F2-pA07	STRG.13252.1	A07	35360616	35361340	Length=725	gi|15218569|ref|NP_177415.1| casein kinase 1-like protein 2 [Arabidopsis thaliana] Length=465 E_value=1e-28 identity=74/91_(81%)
BC2F2-pA07	STRG.13249.1	A07	35365278	35367200	Length=1298	gi|297842019|ref|XP_002888891.1| DNA-binding family protein [Arabidopsis lyrata subsp. lyrata] Length=292 E_value=7e-99 identity=186/302_(62%)
BC2F2-pA07	STRG.13248.1	A07	35368161	35368847	Length=687	gi|15218593|ref|NP_177419.1| translocase inner membrane subunit 23-2 [Arabidopsis thaliana] Length=188 E_value=2e-52 identity=99/111_(89%)
BC2F2-pA07	STRG.13254.1	A07	35376526	35379300	Length=2280	gi|145327227|ref|NP_001077815.1| protein phosphatase 2C 16 [Arabidopsis thaliana] Length=406 E_value=0.0 identity=316/417_(76%)
BC2F2-pA07	STRG.13254.2	A07	35376526	35379300	Length=2186	gi|334183875|ref|NP_001185385.1| protein phosphatase 2C 16 [Arabidopsis thaliana] Length=511 E_value=0.0 identity=411/522_(79%)
BC2F2-pA07	STRG.13253.1	A07	35383780	35385307	Length=1528	gi|297839145|ref|XP_002887454.1| mitochondrial substrate carrier family protein [Arabidopsis lyrata subsp. lyrata] Length=349 E_value=0.0 identity=308/338_(91%)
BC2F2-pA07	STRG.13258.1	A07	35386203	35386791	Length=514	gi|18410195|ref|NP_565049.1| nuclear transcription factor Y subunit A-3 [Arabidopsis thaliana] Length=340 E_value=8e-102 identity=147/175_(84%)
BC2F2-pA07	STRG.13257.1	A07	35392366	35393242	Length=612	gi|30698907|ref|NP_849880.1| survival protein SurE-like phosphatase/nucleotidase [Arabidopsis thaliana] Length=385 E_value=2e-84 identity=139/167_(83%)
BC2F2-pA07	STRG.13255.1	A07	35397936	35399132	Length=1049	gi|297839151|ref|XP_002887457.1| predicted protein [Arabidopsis lyrata subsp. lyrata] Length=436 E_value=2e-169 identity=265/346_(77%)
BC2F2-pA07	STRG.13259.1	A07	35445110	35447044	Length=1840	gi|15219367|ref|NP_177448.1| Glucose-methanol-choline (GMC) oxidoreductase family protein [Arabidopsis thaliana] Length=552 E_value=0.0 identity=476/517_(92%)
BC2F2-pA07	STRG.13260.1	A07	35454579	35458057	Length=2616	gi|15219376|ref|NP_177454.1| P-loop containing nucleoside triphosphate hydrolases superfamily protein [Arabidopsis thaliana] Length=432 E_value=0.0 identity=379/463_(82%)
BC2F2-pA07	STRG.13260.2	A07	35454579	35458057	Length=2526	gi|15219376|ref|NP_177454.1| P-loop containing nucleoside triphosphate hydrolases superfamily protein [Arabidopsis thaliana] Length=432 E_value=0.0 identity=379/433_(88%)
BC2F2-pA07	STRG.13262.1	A07	35489581	35492000	Length=1730	gi|590666963|ref|XP_007037111.1| Homeobox-leucine zipper protein ATHB-15, putative isoform 1 [Theobroma cacao] Length=489 E_value=3e-137 identity=255/493_(52%)
BC2F2-pA07	STRG.13261.1	A07	35519609	35520636	Length=1028	gi|297842083|ref|XP_002888923.1| trypsin and protease inhibitor family protein [Arabidopsis lyrata subsp. lyrata] Length=222 E_value=3e-113 identity=182/222_(82%)
BC2F2-pA07	STRG.13263.1	A07	35524232	35525902	Length=1492	gi|590667048|ref|XP_007037136.1| Ankyrin repeat domain-containing protein 50 isoform 1 [Theobroma cacao] Length=216 identity=52/53_(98%)
BC2F2-pA07	STRG.13265.1	A07	35544419	35548327	Length=1846	gi|15219459|ref|NP_177482.1| Endosomal targeting BRO1-like domain-containing protein [Arabidopsis thaliana] Length=419 E_value=0.0 identity=391/419_(93%)
BC2F2-pA07	STRG.13266.1	A07	35560061	35564132	Length=1581	gi|186495067|ref|NP_001117595.1| sec34-like protein [Arabidopsis thaliana] Length=784 E_value=0.0 identity=456/477_(96%)
BC2F2-pA07	STRG.13269.1	A07	35617316	35622686	Length=3682	gi|15219517|ref|NP_177507.1| MAPKKK-like kinase [Arabidopsis thaliana] Length=1030 E_value=0.0 identity=841/1006_(84%)
BC2F2-pA07	STRG.13268.1	A07	35627530	35627811	Length=282	gi|334183898|ref|NP_001185393.1| alpha dioxygenase [Arabidopsis thaliana] Length=640 E_value=4e-54 identity=85/94_(90%)
BC2F2-pA07	STRG.13270.1	A07	35649854	35652304	Length=2122	gi|15219541|ref|NP_177514.1| ethylene insensitive 3-like 3 protein [Arabidopsis thaliana] Length=567 E_value=0.0 identity=491/591_(83%)
BC2F2-pA07	STRG.13273.1	A07	35656549	35659185	Length=1644	gi|255567812|ref|XP_002524884.1| catalytic, putative [Ricinus communis] Length=470 identity=98/165_(59%)
BC2F2-pA07	STRG.13271.1	A07	35664984	35667270	Length=1393	gi|15219544|ref|NP_177517.1| RING/U-box domain-containing protein [Arabidopsis thaliana] Length=367 E_value=7e-138 identity=239/381_(63%)
BC2F2-pA07	STRG.13272.1	A07	35686017	35688048	Length=1470	gi|297839253|ref|XP_002887508.1| predicted protein [Arabidopsis lyrata subsp. lyrata] Length=414 E_value=0.0 identity=317/419_(76%)
BC2F2-pA07	STRG.13274.1	A07	35710859	35714335	Length=1605	gi|297839261|ref|XP_002887512.1| endonuclease/exonuclease/phosphatase family protein [Arabidopsis lyrata subsp. lyrata] Length=453 E_value=0.0 identity=328/414_(79%)
BC2F2-pA07	STRG.13276.1	A07	35716851	35720542	Length=2551	gi|18410487|ref|NP_565075.1| alpha/beta-hydrolase domain-containing protein [Arabidopsis thaliana] Length=704 E_value=0.0 identity=619/706_(88%)
BC2F2-pA07	STRG.13275.1	A07	35720745	35721730	Length=831	gi|590674833|ref|XP_007039277.1| Tumor necrosis factor receptor superfamily member 21 [Theobroma cacao] Length=148 E_value=3e-49 identity=81/126_(64%)
BC2F2-pA07	STRG.13282.1	A07	35727929	35736761	Length=4563	gi|297842145|ref|XP_002888954.1| membrane alanyl aminopeptidase [Arabidopsis lyrata subsp. lyrata] Length=1390 E_value=0.0 identity=796/949_(84%)
BC2F2-pA07	STRG.13277.1	A07	35756376	35758454	Length=1132	gi|79379629|ref|NP_177540.3| strictosidine synthase 3 [Arabidopsis thaliana] Length=329 E_value=2e-172 identity=246/304_(81%)
BC2F2-pA07	STRG.13278.1	A07	35767279	35768115	Length=608	gi|15221127|ref|NP_177546.1| 60S ribosomal protein L6-2 [Arabidopsis thaliana] Length=233 E_value=4e-72 identity=139/147_(95%)
BC2F2-pA07	STRG.13286.1	A07	35838440	35840638	Length=1162	gi|15221187|ref|NP_177563.1| glycine-rich RNA-binding protein 5 [Arabidopsis thaliana] Length=289 E_value=1e-67 identity=106/111_(95%)
BC2F2-pA07	STRG.13290.1	A07	35849518	35850723	Length=611	gi|297843500|ref|XP_002889631.1| 60S ribosomal protein L35a [Arabidopsis lyrata subsp. lyrata] Length=112 E_value=1e-75 identity=108/112_(96%)
BC2F2-pA07	STRG.13291.1	A07	35878191	35882403	Length=3731	gi|18410596|ref|NP_565084.1| putative LRR receptor-like serine/threonine-protein kinase [Arabidopsis thaliana] Length=1106 E_value=0.0 identity=938/1111_(84%)
BC2F2-pA07	STRG.13292.1	A07	35890139	35892321	Length=1300	gi|18410608|ref|NP_565085.1| RING/U-box superfamily protein [Arabidopsis thaliana] Length=223 identity=83/96_(86%)
BC2F2-pA07	STRG.13292.2	A07	35890139	35892321	Length=1211	gi|18410608|ref|NP_565085.1| RING/U-box superfamily protein [Arabidopsis thaliana] Length=223 E_value=1e-109 identity=198/223_(89%)
BC2F2-pA07	STRG.13294.1	A07	35904457	35906585	Length=1248	gi|15221257|ref|NP_177583.1| putative transcription factor MYB95 [Arabidopsis thaliana] Length=271 E_value=5e-113 identity=197/282_(70%)
BC2F2-pA07	STRG.13293.1	A07	35922466	35922851	Length=386	gi|590668037|ref|XP_007037380.1| Disulfide bond formation protein B 2, putative [Theobroma cacao] Length=130 E_value=0.014 identity=17/20_(85%)
BC2F2-pA07	STRG.13295.1	A07	35923913	35926167	Length=1666	gi|15221261|ref|NP_177587.1| geranylgeranyl diphosphate reductase [Arabidopsis thaliana] Length=467 E_value=0.0 identity=438/464_(94%)
BC2F2-pA07	STRG.13296.1	A07	35939773	35940454	Length=538	gi|15221266|ref|NP_177592.1| HVA22-like protein A [Arabidopsis thaliana] Length=177 E_value=1e-91 identity=130/147_(88%)
BC2F2-pA07	STRG.13299.1	A07	36020827	36021868	Length=922	gi|115437968|ref|NP_001043425.1| Os01g0585300 [Oryza sativa Japonica Group] Length=187 E_value=3e-29 identity=52/66_(79%)
BC2F2-pA07	STRG.13304.1	A07	36041666	36045002	Length=2410	gi|22330635|ref|NP_177618.2| putative beta-1,3-galactosyltransferase 18 [Arabidopsis thaliana] Length=672 E_value=0.0 identity=575/649_(89%)
BC2F2-pA07	STRG.13300.1	A07	36049940	36050871	Length=785	gi|15221408|ref|NP_177622.1| myb family transcription factor [Arabidopsis thaliana] Length=265 E_value=2e-39 identity=127/172_(74%)
BC2F2-pA07	STRG.13302.1	A07	36052610	36056047	Length=3105	gi|15221411|ref|NP_177623.1| plastid transcriptionally active 2 [Arabidopsis thaliana] Length=862 E_value=0.0 identity=810/866_(94%)
BC2F2-pA07	STRG.13305.1	A07	36061688	36062835	Length=748	gi|18410719|ref|NP_565093.1| NAD(P)H:plastoquinone dehydrogenase complex subunit O [Arabidopsis thaliana] Length=158 E_value=6e-64 identity=115/125_(92%)
BC2F2-pA07	STRG.13305.2	A07	36061688	36062835	Length=819	gi|18410719|ref|NP_565093.1| NAD(P)H:plastoquinone dehydrogenase complex subunit O [Arabidopsis thaliana] Length=158 E_value=9e-52 identity=79/85_(93%)
BC2F2-pA07	STRG.13306.1	A07	36063058	36064496	Length=1002	gi|15222035|ref|NP_177627.1| two-component response regulator ARR15 [Arabidopsis thaliana] Length=206 E_value=4e-72 identity=141/186_(76%)
BC2F2-pA07	STRG.13306.2	A07	36063058	36064496	Length=1088	gi|15222035|ref|NP_177627.1| two-component response regulator ARR15 [Arabidopsis thaliana] Length=206 identity=99/137_(72%)
BC2F2-pA07	STRG.13307.1	A07	36075376	36076582	Length=1031	gi|297850302|ref|XP_002893032.1| predicted protein [Arabidopsis lyrata subsp. lyrata] Length=220 E_value=1e-56 identity=121/233_(52%)
BC2F2-pA07	STRG.13308.1	A07	36087723	36088770	Length=974	gi|15222063|ref|NP_177635.1| 30S ribosomal protein S9 [Arabidopsis thaliana] Length=208 E_value=3e-111 identity=171/187_(91%)
BC2F2-pA07	STRG.13310.1	A07	36137543	36138473	Length=931	gi|297839383|ref|XP_002887573.1| At1g75080/F9E10_7 [Arabidopsis lyrata subsp. lyrata] Length=335 E_value=5e-112 identity=182/226_(81%)
BC2F2-pA07	STRG.13313.1	A07	36141495	36143055	Length=1044	gi|18410769|ref|NP_565101.1| J-domain protein required for chloroplast accumulation response 1 [Arabidopsis thaliana] Length=651 E_value=1e-152 identity=231/297_(78%)
BC2F2-pA07	STRG.13312.1	A07	36144920	36147234	Length=1720	gi|297842259|ref|XP_002889011.1| CYP721A1 [Arabidopsis lyrata subsp. lyrata] Length=505 E_value=0.0 identity=405/485_(84%)
BC2F2-pA07	STRG.13311.1	A07	36154394	36155047	Length=654	gi|115460106|ref|NP_001053653.1| Os04g0581300 [Oryza sativa Japonica Group] Length=86 E_value=1e-11 identity=38/49_(78%)
BC2F2-pA07	STRG.13316.1	A07	36158673	36161019	Length=1391	gi|18410788|ref|NP_565103.1| Erythronate-4-phosphate dehydrogenase family protein [Arabidopsis thaliana] Length=315 E_value=4e-149 identity=266/323_(82%)
BC2F2-pA07	STRG.13318.1	A07	36218378	36225101	Length=1482	gi|334183920|ref|NP_001185401.1| zinc finger CCCH domain-containing protein 16 [Arabidopsis thaliana] Length=398 E_value=2e-142 identity=269/442_(61%)
BC2F2-pA07	STRG.13318.2	A07	36218378	36225101	Length=1571	gi|334183920|ref|NP_001185401.1| zinc finger CCCH domain-containing protein 16 [Arabidopsis thaliana] Length=398 E_value=4e-117 identity=221/347_(64%)
BC2F2-pA07	STRG.13319.1	A07	36221078	36221854	Length=700	gi|297839413|ref|XP_002887588.1| EMB2184 [Arabidopsis lyrata subsp. lyrata] Length=145 E_value=1e-80 identity=117/135_(87%)
BC2F2-pA07	STRG.13317.1	A07	36248992	36252125	Length=2247	gi|145327251|ref|NP_001077827.1| BEL1-like homeodomain 3 [Arabidopsis thaliana] Length=524 E_value=0.0 identity=404/540_(75%)
BC2F2-pA07	STRG.13320.1	A07	36258780	36259795	Length=381	gi|18410856|ref|NP_565110.1| putative ubiquitin-conjugating enzyme E2 16 [Arabidopsis thaliana] Length=161 E_value=3e-64 identity=92/100_(92%)
BC2F2-pA07	STRG.13321.1	A07	36324412	36326413	Length=1136	gi|145327705|ref|NP_001077828.1| CCHC-type zinc knuckle protein [Arabidopsis thaliana] Length=257 E_value=7e-110 identity=187/224_(83%)
BC2F2-pA07	STRG.13323.1	A07	36366703	36367533	Length=551	gi|15222328|ref|NP_177697.1| glycosyl hydrolase 9B7 [Arabidopsis thaliana] Length=525 E_value=2e-60 identity=90/103_(87%)
BC2F2-pA07	STRG.13324.1	A07	36367572	36369733	Length=1392	gi|15222328|ref|NP_177697.1| glycosyl hydrolase 9B7 [Arabidopsis thaliana] Length=525 E_value=0.0 identity=334/390_(86%)
BC2F2-pA07	STRG.13322.1	A07	36370447	36371582	Length=784	gi|15222330|ref|NP_177698.1| protein disulfide-isomerase LQY1 [Arabidopsis thaliana] Length=154 E_value=2e-76 identity=136/159_(86%)
BC2F2-pA07	STRG.13325.1	A07	36393076	36394683	Length=1293	gi|297842321|ref|XP_002889042.1| ER lumen protein retaining receptor family protein [Arabidopsis lyrata subsp. lyrata] Length=272 E_value=0.0 identity=256/272_(94%)
BC2F2-pA07	STRG.13327.1	A07	36416793	36418838	Length=1465	gi|15222875|ref|NP_177708.1| pathogenesis-related thaumatin-like protein [Arabidopsis thaliana] Length=330 E_value=0.0 identity=280/330_(85%)
BC2F2-pA07	STRG.13328.1	A07	36462448	36462741	Length=294	gi|470110144|ref|XP_004291347.1| PREDICTED: rac-like GTP-binding protein ARAC5-like isoform 2 [Fragaria vesca subsp. vesca] Length=134 E_value=2e-15 identity=33/33_(100%)
BC2F2-pA07	STRG.13329.1	A07	36463644	36463986	Length=263	gi|255579965|ref|XP_002530817.1| rac gtpase, putative [Ricinus communis] Length=198 E_value=4e-15 identity=33/35_(94%)
BC2F2-pA07	STRG.13330.1	A07	36477620	36477988	Length=369	gi|18410954|ref|NP_565120.1| GDSL esterase/lipase EXL1 [Arabidopsis thaliana] Length=375 E_value=2e-35 identity=69/101_(68%)
BC2F2-pA07	STRG.13332.1	A07	36505759	36508311	Length=1723	gi|15222926|ref|NP_177726.1| probable 26S proteasome non-ATPase regulatory subunit 3b [Arabidopsis thaliana] Length=487 E_value=0.0 identity=445/487_(91%)
BC2F2-pC6	STRG.13331.1	A07	36508811	36510239	Length=946	gi|15222928|ref|NP_177728.1| Thioredoxin superfamily protein [Arabidopsis thaliana] Length=225 E_value=6e-108 identity=162/219_(74%)
BC2F2-pA07	STRG.13334.1	A07	36511244	36512507	Length=653	gi|297839483|ref|XP_002887623.1| predicted protein [Arabidopsis lyrata subsp. lyrata] Length=486 E_value=2e-119 identity=173/176_(98%)
BC2F2-pA07	STRG.13335.1	A07	36512892	36513403	Length=376	gi|334187279|ref|NP_001190954.1| V-type proton ATPase subunit B2 [Arabidopsis thaliana] Length=494 E_value=1e-84 identity=124/125_(99%)
BC2F2-pA07	STRG.13336.1	A07	36532052	36534637	Length=1817	gi|42572121|ref|NP_974151.1| RNA pseudourine synthase 2 [Arabidopsis thaliana] Length=430 E_value=0.0 identity=327/430_(76%)
BC2F2-pA07	STRG.13333.1	A07	36562573	36563264	Length=692	gi|297842345|ref|XP_002889054.1| EMB1793 [Arabidopsis lyrata subsp. lyrata] Length=157 E_value=1e-94 identity=136/158_(86%)
BC2F2-pA07	STRG.13337.1	A07	36567027	36568713	Length=1276	gi|15222954|ref|NP_177735.1| thioredoxin-like protein CDSP32 [Arabidopsis thaliana] Length=302 E_value=1e-173 identity=266/306_(87%)
BC2F2-pA07	STRG.13340.1	A07	36576791	36579203	Length=1346	gi|297842355|ref|XP_002889059.1| high mobility group family protein [Arabidopsis lyrata subsp. lyrata] Length=338 E_value=0.0 identity=297/339_(88%)
BC2F2-pA07	STRG.13340.2	A07	36576791	36579203	Length=1441	gi|297842355|ref|XP_002889059.1| high mobility group family protein [Arabidopsis lyrata subsp. lyrata] Length=338 identity=219/254_(86%)
BC2F2-pA07	STRG.13339.1	A07	36586485	36588786	Length=1528	gi|15222959|ref|NP_177740.1| alpha-amylase-like 2 [Arabidopsis thaliana] Length=413 E_value=0.0 identity=278/291_(96%)
BC2F2-pA07	STRG.13341.1	A07	36596987	36599599	Length=1454	gi|22330656|ref|NP_177742.2| enoyl-CoA hydratase 2 [Arabidopsis thaliana] Length=309 identity=182/200_(91%)
BC2F2-pA07	STRG.13344.1	A07	36601939	36604268	Length=1756	gi|15222981|ref|NP_177743.1| SKU5-like 5 protein [Arabidopsis thaliana] Length=541 E_value=0.0 identity=419/462_(91%)
BC2F2-pA07	STRG.13345.1	A07	36604669	36605078	Length=319	gi|15222981|ref|NP_177743.1| SKU5-like 5 protein [Arabidopsis thaliana] Length=541 E_value=3e-39 identity=66/73_(90%)
BC2F2-pA07	STRG.13343.1	A07	36606804	36608033	Length=900	gi|145360979|ref|NP_181956.2| ROL5, repressor of LRX1 [Arabidopsis thaliana] Length=355 E_value=2e-118 identity=175/202_(87%)
BC2F2-pA07	STRG.13351.1	A07	36640575	36643533	Length=2152	gi|18411065|ref|NP_565129.1| O-fucosyltransferase-like protein [Arabidopsis thaliana] Length=572 E_value=0.0 identity=493/540_(91%)
BC2F2-pA07	STRG.13352.1	A07	36644448	36646259	Length=1472	gi|297842383|ref|XP_002889073.1| pentatricopeptide repeat-containing protein [Arabidopsis lyrata subsp. lyrata] Length=800 E_value=0.0 identity=342/384_(89%)
BC2F2-pA07	STRG.13353.1	A07	36646270	36648561	Length=1337	gi|297842383|ref|XP_002889073.1| pentatricopeptide repeat-containing protein [Arabidopsis lyrata subsp. lyrata] Length=800 E_value=0.0 identity=341/432_(79%)
BC2F2-pA07	STRG.13354.1	A07	36698900	36701693	Length=2527	gi|15223012|ref|NP_177759.1| protein FAR1-related sequence 4 [Arabidopsis thaliana] Length=732 E_value=0.0 identity=594/739_(80%)
BC2F2-pA07	STRG.13355.1	A07	36711486	36712938	Length=1372	gi|15223014|ref|NP_177761.1| nodule inception protein-like protein 5 [Arabidopsis thaliana] Length=808 E_value=9e-161 identity=244/292_(84%)
BC2F2-pA07	STRG.13356.1	A07	36713324	36715512	Length=1822	gi|297839505|ref|XP_002887634.1| RWP-RK domain-containing protein [Arabidopsis lyrata subsp. lyrata] Length=810 E_value=0.0 identity=431/514_(84%)
BC2F2-pA07	STRG.13357.1	A07	36754337	36755548	Length=1212	gi|15223045|ref|NP_177769.1| putative inorganic phosphate transporter 1-9 [Arabidopsis thaliana] Length=532 E_value=1e-153 identity=233/290_(80%)
BC2F2-pA07	STRG.13363.1	A07	36784381	36788437	Length=2773	gi|18411110|ref|NP_565131.1| photosystem II reaction center PsbP family protein [Arabidopsis thaliana] Length=247 E_value=1e-139 identity=206/251_(82%)
BC2F2-pA07	STRG.13359.1	A07	36794372	36796909	Length=2324	gi|297839521|ref|XP_002887642.1| 3-hydroxy-3-methylglutaryl CoA reductase [Arabidopsis lyrata subsp. lyrata] Length=635 E_value=0.0 identity=478/531_(90%)
BC2F2-pA07	STRG.13373.1	A07	36852296	36857354	Length=3763	gi|334183946|ref|NP_001185412.1| superkiller protein 3-like protein [Arabidopsis thaliana] Length=1168 E_value=0.0 identity=1038/1169_(89%)
BC2F2-pA07	STRG.13373.2	A07	36852296	36857354	Length=3749	gi|334183946|ref|NP_001185412.1| superkiller protein 3-like protein [Arabidopsis thaliana] Length=1168 E_value=0.0 identity=617/707_(87%)
BC2F2-pA07	STRG.13372.1	A07	36864895	36867575	Length=1315	gi|18411172|ref|NP_565138.1| Nucleotide-sugar transporter family protein [Arabidopsis thaliana] Length=347 E_value=0.0 identity=316/345_(92%)
BC2F2-pA07	STRG.13396.1	A07	36871448	36880031	Length=1720	gi|42572135|ref|NP_974158.1| histone-lysine N-methyltransferase ASHH1 [Arabidopsis thaliana] Length=492 E_value=0.0 identity=397/487_(82%)
BC2F2-pA07	STRG.13397.1	A07	36893574	36894942	Length=833	gi|42563272|ref|NP_177802.2| thioredoxin Y1 [Arabidopsis thaliana] Length=172 E_value=1e-91 identity=143/171_(84%)
BC2F2-pA07	STRG.13397.2	A07	36893574	36894942	Length=903	gi|42563272|ref|NP_177802.2| thioredoxin Y1 [Arabidopsis thaliana] Length=172 identity=73/83_(88%)
BC2F2-pA07	STRG.13398.1	A07	36904849	36905807	Length=959	gi|15223732|ref|NP_177806.1| protein nodulin-like2 [Arabidopsis thaliana] Length=196 E_value=5e-96 identity=179/197_(91%)
BC2F2-pA07	STRG.13403.1	A07	36939873	36943228	Length=1890	gi|15223772|ref|NP_177816.1| tubby-like F-box protein 1 [Arabidopsis thaliana] Length=455 E_value=0.0 identity=385/466_(83%)
BC2F2-pA07	STRG.13405.1	A07	36961186	36965291	Length=1150	gi|297842455|ref|XP_002889109.1| RNA recognition motif-containing protein [Arabidopsis lyrata subsp. lyrata] Length=240 E_value=6e-84 identity=158/230_(69%)
BC2F2-pA07	STRG.13375.1	A07	37163704	37166141	Length=1599	gi|15223971|ref|NP_177873.1| L-ascorbate peroxidase [Arabidopsis thaliana] Length=426 E_value=0.0 identity=322/372_(87%)
BC2F2-pA07	STRG.13381.1	A07	37254740	37256349	Length=1610	gi|15218142|ref|NP_177907.1| putative eukaryotic translation initiation factor 5-2 [Arabidopsis thaliana] Length=437 E_value=0.0 identity=313/427_(73%)
BC2F2-pA07	STRG.13388.1	A07	37283893	37286648	Length=1787	gi|18411748|ref|NP_565162.1| transcription factor TGA7 [Arabidopsis thaliana] Length=368 E_value=0.0 identity=323/380_(85%)
BC2F2-pA07	STRG.13388.2	A07	37283893	37286648	Length=1864	gi|18411748|ref|NP_565162.1| transcription factor TGA7 [Arabidopsis thaliana] Length=368 identity=201/227_(89%)
BC2F2-pA07	STRG.13445.1	A07	37579822	37582553	Length=1828	gi|297842625|ref|XP_002889194.1| solanesyl diphosphate synthase [Arabidopsis lyrata subsp. lyrata] Length=406 E_value=0.0 identity=359/423_(85%)
BC2F2-pA07	STRG.13445.2	A07	37579822	37582553	Length=1917	gi|297842625|ref|XP_002889194.1| solanesyl diphosphate synthase [Arabidopsis lyrata subsp. lyrata] Length=406 E_value=0.0 identity=318/346_(92%)
BC2F2-pA07	STRG.13451.1	A07	37622771	37624296	Length=980	gi|297839733|ref|XP_002887748.1| EMB1473 [Arabidopsis lyrata subsp. lyrata] Length=242 E_value=9e-171 identity=230/242_(95%)
BC2F2-pA07	STRG.13475.1	A07	37764699	37765573	Length=613	gi|15219268|ref|NP_178025.1| photosystem II subunit R [Arabidopsis thaliana] Length=140 E_value=1e-79 identity=131/140_(94%)
BC2F2-pA07	STRG.13475.2	A07	37764699	37765573	Length=779	gi|15219268|ref|NP_178025.1| photosystem II subunit R [Arabidopsis thaliana] Length=140 identity=67/79_(85%)
BC2F2-pC6	STRG.15122.1	A08	31117790	31118820	Length=750	gi|15223413|ref|NP_171654.1| putative desiccation-related protein LEA14 [Arabidopsis thaliana] Length=151 E_value=5e-94 identity=133/151_(88%)
BC2F2-pC6	STRG.13598.1	A08	860472	861938	Length=1467	gi|15229096|ref|NP_190482.1| SWAP (Suppressor-of-White-APricot)/surp RNA-binding domain-containing protein [Arabidopsis thaliana] Length=307 E_value=4.9 identity=16/85_(19%)
BC2F2-pA07	STRG.13700.1	A08	2458544	2458851	Length=308	gi|357439435|ref|XP_003589994.1| LysM domain-containing receptor-like kinase [Medicago truncatula] Length=340 identity=17/28_(61%)
BC2F2-pA07	STRG.14174.1	A08	22595081	22596586	Length=1506	gi|297799020|ref|XP_002867394.1| type I phosphodiesterase/nucleotide pyrophosphatase family protein [Arabidopsis lyrata subsp. lyrata] Length=460 E_value=0.0 identity=348/425_(82%)
BC2F2-pA07	STRG.14344.1	A08	23935241	23936396	Length=569	gi|297802294|ref|XP_002869031.1| At4g36570 [Arabidopsis lyrata subsp. lyrata] Length=81 E_value=1e-41 identity=65/68_(96%)
BC2F2-pC6	STRG.14383.1	A08	24504516	24505326	Length=811	gi|297798024|ref|XP_002866896.1| CYP79B2 [Arabidopsis lyrata subsp. lyrata] Length=541 E_value=5e-111 identity=179/183_(98%)
BC2F2-pA07	STRG.14422.1	A08	24874542	24875423	Length=708	gi|42573227|ref|NP_974710.1| fructose-bisphosphate aldolase 2 [Arabidopsis thaliana] Length=381 E_value=2e-109 identity=160/163_(98%)
BC2F2-pC6	STRG.14522.1	A08	25661786	25665627	Length=2091	gi|297794005|ref|XP_002864887.1| calmodulin-binding protein [Arabidopsis lyrata subsp. lyrata] Length=1062 identity=59/76_(78%)
BC2F2-pC6	STRG.14522.2	A08	25661786	25665627	Length=2124	gi|30697970|ref|NP_201227.3| calmodulin-binding transcription activator 2 [Arabidopsis thaliana] Length=1050 E_value=8e-31 identity=72/90_(80%)
BC2F2-pA07	STRG.15228.1	A09	1709015	1711232	Length=1632	gi|79324991|ref|NP_001031580.1| 2-oxoglutarate-dependent dioxygenase [Arabidopsis thaliana] Length=361 E_value=4e-122 identity=208/392_(53%)
BC2F2-pC6	STRG.15490.1	A09	5297174	5298984	Length=1543	gi|15223908|ref|NP_172933.1| Nucleic acid-binding, OB-fold-like protein [Arabidopsis thaliana] Length=384 identity=22/64_(34%)
BC2F2-pA07	STRG.15509.1	A09	5415297	5419429	Length=2839	gi|297788772|ref|XP_002862432.1| predicted protein [Arabidopsis lyrata subsp. lyrata] Length=831 E_value=0.0 identity=816/832_(98%)
BC2F2-pA07	STRG.15588.1	A09	6365093	6366745	Length=1240	gi|15225999|ref|NP_179082.1| Adenylyl-sulfate kinase 1 [Arabidopsis thaliana] Length=276 E_value=6e-179 identity=244/275_(89%)
BC2F2-pA07	STRG.15588.2	A09	6365093	6366745	Length=1317	gi|15225999|ref|NP_179082.1| Adenylyl-sulfate kinase 1 [Arabidopsis thaliana] Length=276 identity=144/163_(88%)
BC2F2-pA07	STRG.15588.3	A09	6365093	6366745	Length=1319	gi|15225999|ref|NP_179082.1| Adenylyl-sulfate kinase 1 [Arabidopsis thaliana] Length=276 E_value=2e-161 identity=220/247_(89%)
BC2F2-pA07	STRG.15588.4	A09	6365093	6366745	Length=1403	gi|15225999|ref|NP_179082.1| Adenylyl-sulfate kinase 1 [Arabidopsis thaliana] Length=276 E_value=5e-156 identity=220/275_(80%)
BC2F2-pC6	STRG.15625.1	A09	6841280	6842044	Length=686	gi|297832334|ref|XP_002884049.1| calcium-dependent protein kinase 6 [Arabidopsis lyrata subsp. lyrata] Length=554 E_value=4e-68 identity=105/110_(95%)
BC2F2-pC6	STRG.15643.1	A09	7093127	7094083	Length=867	gi|15227957|ref|NP_179396.1| histone H1-3 [Arabidopsis thaliana] Length=167 E_value=3e-32 identity=60/66_(91%)
BC2F2-pC6	STRG.15707.1	A09	8197182	8199501	Length=1654	gi|15231993|ref|NP_187509.1| J domain protein ATERDJ3A [Arabidopsis thaliana] Length=572 identity=35/62_(56%)
BC2F2-pC6	STRG.15713.1	A09	8429791	8430884	Length=1094	No annotation
BC2F2-pC6	STRG.15739.1	A09	8731386	8732134	Length=664	No annotation
BC2F2-pA07	STRG.15828.1	A09	10271771	10277692	Length=1743	gi|297840275|ref|XP_002888019.1| flavin-containing monooxygenase family protein [Arabidopsis lyrata subsp. lyrata] Length=461 E_value=0.0 identity=363/456_(80%)
BC2F2-pA07	STRG.16249.1	A09	18661515	18667429	Length=1557	gi|297809511|ref|XP_002872639.1| bile acid:sodium symporter family protein [Arabidopsis lyrata subsp. lyrata] Length=409 E_value=0.0 identity=358/409_(88%)
BC2F2-pC6	STRG.16434.1	A09	53704779	53707390	Length=1862	gi|30692868|ref|NP_198446.3| P-loop containing nucleoside triphosphate hydrolases superfamily protein [Arabidopsis thaliana] Length=961 identity=111/128_(87%)
BC2F2-pA07	STRG.16672.1	A09	58794703	58796515	Length=1651	gi|297850888|ref|XP_002893325.1| UDP-glucosyl transferase 74B1 [Arabidopsis lyrata subsp. lyrata] Length=462 E_value=0.0 identity=390/453_(86%)
BC2F2-pA07	STRG.17166.1	A09	65103203	65103881	Length=594	gi|30695097|ref|NP_850724.1| methylenetetrahydrofolate reductase 1 [Arabidopsis thaliana] Length=407 E_value=4e-131 identity=177/182_(97%)
BC2F2-pA07	STRG.17370.1	A09	67223571	67227768	Length=1458	gi|297825251|ref|XP_002880508.1| transferase family protein [Arabidopsis lyrata subsp. lyrata] Length=451 E_value=0.0 identity=357/448_(80%)
BC2F2-pA07	STRG.17470.1	A09	68352618	68354468	Length=1472	gi|42568147|ref|NP_198465.3| tyrosine aminotransferase [Arabidopsis thaliana] Length=420 E_value=0.0 identity=314/420_(75%)
BC2F2-pA07	STRG.17519.1	A09	68873470	68876916	Length=2162	gi|42562149|ref|NP_173285.2| 2-isopropylmalate synthase [Arabidopsis thaliana] Length=631 E_value=0.0 identity=517/555_(93%)
BC2F2-pA07	STRG.17693.1	A09	70537219	70538978	Length=1055	gi|18408863|ref|NP_564907.1| Copine (Calcium-dependent phospholipid-binding protein) family protein [Arabidopsis thaliana] Length=433 E_value=7e-40 identity=76/98_(78%)
BC2F2-pA07	STRG.17714.1	A09	71245025	71245528	Length=411	gi|15218550|ref|NP_172517.1| two-component response regulator ARR4 [Arabidopsis thaliana] Length=259 E_value=5e-46 identity=79/85_(93%)
BC2F2-pC6	STRG.17913.1	A09	72977577	72978299	Length=723	gi|30678304|ref|NP_563653.2| protein NIM1-INTERACTING 1 [Arabidopsis thaliana] Length=142 E_value=2e-32 identity=84/148_(57%)
BC2F2-pA07	STRG.17995.1	A10	337888	339832	Length=1871	gi|297842992|ref|XP_002889377.1| T25K16.18 [Arabidopsis lyrata subsp. lyrata] Length=539 E_value=0.0 identity=486/539_(90%)
BC2F2-pC6	STRG.18173.1	A10	2599647	2600400	Length=754	gi|15221419|ref|NP_172108.1| myb domain protein 13 [Arabidopsis thaliana] Length=246 E_value=2e-48 identity=113/183_(62%)
BC2F2-pA07	STRG.18194.1	A10	2923707	2924887	Length=1181	gi|297843478|ref|XP_002889620.1| glutaredoxin family protein [Arabidopsis lyrata subsp. lyrata] Length=99 E_value=1e-58 identity=93/96_(97%)
BC2F2-pC6	STRG.19449.1	A10	30002299	30002820	Length=522	No annotation
BC2F2-pA07	STRG.19732.1	C2	27513364	27514457	Length=827	gi|115437968|ref|NP_001043425.1| Os01g0585300 [Oryza sativa Japonica Group] Length=187 E_value=2e-29 identity=52/66_(79%)
BC2F2-pC6	STRG.19838.1	C3	5148345	5148703	Length=359	No annotation
BC2F2-pA07	STRG.19846.1	C3	5742541	5748264	Length=1084	No annotation
BC2F2-pC6	STRG.19892.1	C3	14528166	14529053	Length=888	No annotation
BC2F2-pC6	STRG.19915.1	C3	22500010	22502715	Length=1842	gi|297791931|ref|XP_002863850.1| predicted protein, partial [Arabidopsis lyrata subsp. lyrata] Length=122 identity=25/78_(32%)
BC2F2-pC6	STRG.19915.2	C3	22500010	22502715	Length=1925	gi|297791931|ref|XP_002863850.1| predicted protein, partial [Arabidopsis lyrata subsp. lyrata] Length=122 identity=25/78_(32%)
BC2F2-pC6	STRG.19959.1	C3	41422610	41424444	Length=1578	gi|15218368|ref|NP_172471.1| ribonuclease H-like protein [Arabidopsis thaliana] Length=303 E_value=2e-39 identity=101/309_(33%)
BC2F2-pC6	STRG.19961.1	C3	44071892	44080778	Length=7061	gi|590649404|ref|XP_007032400.1| DNA/RNA polymerases superfamily protein [Theobroma cacao] Length=1447 E_value=0.0 identity=613/1128_(54%)
BC2F2-pA07	STRG.19986.1	C3	62199370	62200306	Length=496	gi|42573227|ref|NP_974710.1| fructose-bisphosphate aldolase 2 [Arabidopsis thaliana] Length=381 E_value=5e-117 identity=163/165_(99%)
BC2F2-pC6	STRG.20032.1	C4	5549391	5554155	Length=4421	gi|357453875|ref|XP_003597218.1| Beta-galactosidase [Medicago truncatula] Length=2260 E_value=0.0 identity=429/1036_(41%)
BC2F2-pC6	STRG.20055.1	C4	13666605	13668108	Length=1504	gi|297723845|ref|NP_001174286.1| Os05g0235100, partial [Oryza sativa Japonica Group] Length=841 E_value=1e-110 identity=179/368_(49%)
BC2F2-pA07	STRG.20102.1	C4	46425685	46426248	Length=469	gi|15227104|ref|NP_179778.1| mitochondrial F1F0-ATP synthase subunit Fad [Arabidopsis thaliana] Length=240 E_value=2e-30 identity=57/61_(93%)
BC2F2-pC6	STRG.20178.1	C5	16773069	16774615	Length=1460	gi|657949164|ref|XP_008341642.1| PREDICTED: dynamin-related protein 5A [Malus domestica] Length=610 identity=15/36_(42%)
BC2F2-pC6	STRG.20178.2	C5	16773069	16774615	Length=1172	No annotation
BC2F2-pC6	STRG.20249.1	C6	3595238	3598933	Length=2113	gi|590568288|ref|XP_007010749.1| T6D22.19, putative [Theobroma cacao] Length=559 E_value=5e-73 identity=135/296_(46%)
BC2F2-pC6	STRG.20303.1	C6	32716846	32717864	Length=727	gi|15219412|ref|NP_178073.1| phosphoglycerate kinase [Arabidopsis thaliana] Length=401 E_value=3e-98 identity=150/155_(97%)
BC2F2-pC6	STRG.20309.1	C6	34959453	34961642	Length=2190	gi|297605062|ref|NP_001056610.2| Os06g0115200 [Oryza sativa Japonica Group] Length=641 E_value=2e-123 identity=205/459_(45%)
BC2F2-pC6	STRG.20311.1	C6	35034254	35035560	Length=1227	gi|42572107|ref|NP_974144.1| lysophosphatidyl acyltransferase 4 [Arabidopsis thaliana] Length=378 E_value=0.0 identity=310/369_(84%)
BC2F2-pC6	STRG.20312.1	C6	35077693	35078776	Length=1001	gi|297850302|ref|XP_002893032.1| predicted protein [Arabidopsis lyrata subsp. lyrata] Length=220 E_value=1e-60 identity=119/225_(53%)
BC2F2-pC6	STRG.20313.1	C6	35097973	35100867	Length=1411	gi|18410730|ref|NP_565094.1| aldehyde dehydrogenase 10A8 [Arabidopsis thaliana] Length=501 E_value=0.0 identity=409/439_(93%)
BC2F2-pC6	STRG.20315.1	C6	35109936	35111753	Length=1093	gi|15222037|ref|NP_177629.1| ADP-glucose pyrophosphorylase family protein [Arabidopsis thaliana] Length=415 E_value=0.0 identity=252/271_(93%)
BC2F2-pC6	STRG.20314.1	C6	35127321	35131000	Length=2904	gi|15221377|ref|NP_177613.1| pentatricopeptide repeat-containing protein [Arabidopsis thaliana] Length=855 E_value=0.0 identity=713/857_(83%)
BC2F2-pC6	STRG.20317.1	C6	35144003	35146391	Length=1424	gi|18410676|ref|NP_565090.1| Isochorismate synthase 1 [Arabidopsis thaliana] Length=569 E_value=0.0 identity=372/405_(92%)
BC2F2-pC6	STRG.20316.1	C6	35155176	35157527	Length=1831	gi|18410670|ref|NP_565089.1| exostosin-like protein [Arabidopsis thaliana] Length=461 E_value=0.0 identity=388/446_(87%)
BC2F2-pC6	STRG.20318.1	C6	35268739	35270950	Length=1714	gi|297839325|ref|XP_002887544.1| kelch repeat-containing F-box family protein [Arabidopsis lyrata subsp. lyrata] Length=449 E_value=0.0 identity=366/450_(81%)
BC2F2-pC6	STRG.20319.1	C6	35359431	35361540	Length=1264	gi|297844828|ref|XP_002890295.1| AtMYB47 [Arabidopsis lyrata subsp. lyrata] Length=271 E_value=3e-47 identity=75/99_(76%)
BC2F2-pC6	STRG.20320.1	C6	35423745	35425682	Length=1938	gi|297839313|ref|XP_002887538.1| galactosyl transferase GMA12/MNN10 family protein [Arabidopsis lyrata subsp. lyrata] Length=457 E_value=0.0 identity=431/455_(95%)
BC2F2-pC6	STRG.20322.1	C6	35430131	35431662	Length=1443	gi|297842179|ref|XP_002888971.1| ATHSP101 [Arabidopsis lyrata subsp. lyrata] Length=911 E_value=0.0 identity=391/416_(94%)
BC2F2-pC6	STRG.20323.1	C6	35432569	35433582	Length=930	gi|297842179|ref|XP_002888971.1| ATHSP101 [Arabidopsis lyrata subsp. lyrata] Length=911 E_value=2e-165 identity=237/246_(96%)
BC2F2-pC6	STRG.20321.1	C6	35434139	35435345	Length=691	gi|297843500|ref|XP_002889631.1| 60S ribosomal protein L35a [Arabidopsis lyrata subsp. lyrata] Length=112 E_value=2e-74 identity=108/112_(96%)
BC2F2-pC6	STRG.20324.1	C6	35450505	35454546	Length=3898	gi|186495325|ref|NP_177566.3| phosphoribosylformylglycinamidine synthase [Arabidopsis thaliana] Length=1407 E_value=0.0 identity=1170/1249_(94%)
BC2F2-pC6	STRG.20325.1	C6	35477842	35481651	Length=1827	gi|297839299|ref|XP_002887531.1| predicted protein [Arabidopsis lyrata subsp. lyrata] Length=391 E_value=0.0 identity=332/389_(85%)
BC2F2-pC6	STRG.20328.1	C6	35746991	35747769	Length=779	gi|30698974|ref|NP_849883.1| alpha/beta-hydrolase domain-containing protein [Arabidopsis thaliana] Length=635 E_value=2e-127 identity=180/200_(90%)
BC2F2-pC6	STRG.20330.1	C6	35748733	35750523	Length=1488	gi|18410487|ref|NP_565075.1| alpha/beta-hydrolase domain-containing protein [Arabidopsis thaliana] Length=704 E_value=6e-141 identity=262/328_(80%)
BC2F2-pC6	STRG.20329.1	C6	35752157	35753387	Length=1154	gi|590664575|ref|XP_007036508.1| AT-rich interactive domain-containing protein 5A, putative [Theobroma cacao] Length=212 E_value=1e-46 identity=102/217_(47%)
BC2F2-pC6	STRG.20332.1	C6	35766049	35768416	Length=1402	gi|22330606|ref|NP_177525.2| RNA processing factor CstF64-like protein [Arabidopsis thaliana] Length=388 E_value=5e-178 identity=315/377_(84%)
BC2F2-pC6	STRG.20331.1	C6	35768891	35770409	Length=1044	gi|15219558|ref|NP_177523.1| Ssu72-like protein [Arabidopsis thaliana] Length=193 E_value=7e-78 identity=116/121_(96%)
BC2F2-pC6	STRG.20334.1	C6	35798578	35800207	Length=1291	gi|15219544|ref|NP_177517.1| RING/U-box domain-containing protein [Arabidopsis thaliana] Length=367 E_value=6e-141 identity=233/381_(61%)
BC2F2-pC6	STRG.20333.1	C6	35801167	35803410	Length=2012	gi|15219541|ref|NP_177514.1| ethylene insensitive 3-like 3 protein [Arabidopsis thaliana] Length=567 E_value=0.0 identity=482/586_(82%)
BC2F2-pC6	STRG.20335.1	C6	35822279	35823035	Length=757	No annotation
BC2F2-pC6	STRG.20337.1	C6	35847403	35847836	Length=434	gi|240254365|ref|NP_565069.4| peptidyl-prolyl cis-trans isomerase FKBP17-3 [Arabidopsis thaliana] Length=234 E_value=5e-30 identity=71/101_(70%)
BC2F2-pC6	STRG.20338.1	C6	35904985	35906237	Length=818	gi|297842099|ref|XP_002888931.1| RNA recognition motif-containing protein [Arabidopsis lyrata subsp. lyrata] Length=181 E_value=4e-72 identity=134/192_(70%)
BC2F2-pC6	STRG.20339.1	C6	35959334	35960909	Length=1224	gi|590667051|ref|XP_007037137.1| Ankyrin repeat domain-containing protein 50 isoform 2 [Theobroma cacao] Length=163 E_value=7e-41 identity=103/163_(63%)
BC2F2-pC6	STRG.20343.1	C6	35962729	35964373	Length=1173	gi|79378845|ref|NP_177475.3| S-adenosylmethionine-dependent methyltransferase domain-containing protein [Arabidopsis thaliana] Length=316 E_value=6e-176 identity=266/298_(89%)
BC2F2-pC6	STRG.20340.1	C6	36003657	36005801	Length=800	gi|297842067|ref|XP_002888915.1| nascent polypeptide-associated complex domain-containing protein [Arabidopsis lyrata subsp. lyrata] Length=165 E_value=1e-69 identity=127/135_(94%)
BC2F2-pC6	STRG.20342.1	C6	36012101	36014240	Length=1488	gi|18395622|ref|NP_564226.1| ribosomal protein L10 family protein [Arabidopsis thaliana] Length=235 E_value=2e-32 identity=65/91_(71%)
BC2F2-pC6	STRG.20347.1	C6	36039455	36042178	Length=1457	gi|18410291|ref|NP_565058.1| eukaryotic translation initiation factor eIF2A-like protein [Arabidopsis thaliana] Length=513 E_value=0.0 identity=320/356_(90%)
BC2F2-pC6	STRG.20348.1	C6	36043475	36044481	Length=698	gi|18410289|ref|NP_565057.1| anaphase-promoting complex 13 [Arabidopsis thaliana] Length=63 E_value=5e-08 identity=58/63_(92%)
BC2F2-pC6	STRG.20348.2	C6	36043475	36044481	Length=782	gi|115473555|ref|NP_001060376.1| Os07g0633800 [Oryza sativa Japonica Group] Length=72 E_value=0.001 identity=33/90_(37%)
BC2F2-pC6	STRG.20345.1	C6	36086307	36087285	Length=979	gi|15219397|ref|NP_177458.1| transcription factor GTE3 [Arabidopsis thaliana] Length=461 identity=109/170_(64%)
BC2F2-pC6	STRG.20349.1	C6	36107692	36111148	Length=2938	gi|297839177|ref|XP_002887470.1| predicted protein [Arabidopsis lyrata subsp. lyrata] Length=1122 E_value=0.0 identity=751/925_(81%)
BC2F2-pC6	STRG.20350.1	C6	36117730	36119370	Length=1136	gi|297839171|ref|XP_002887467.1| SNF7 family protein [Arabidopsis lyrata subsp. lyrata] Length=203 E_value=1e-124 identity=199/203_(98%)
BC2F2-pC6	STRG.20353.1	C6	36138195	36143013	Length=2286	gi|18410234|ref|NP_565051.1| beta-galactosidase 17 [Arabidopsis thaliana] Length=697 E_value=0.0 identity=581/697_(83%)
BC2F2-pC6	STRG.20351.1	C6	36144214	36147453	Length=2068	gi|18410230|ref|NP_565050.1| embryo sac development arrest 17 [Arabidopsis thaliana] Length=594 E_value=0.0 identity=548/571_(96%)
BC2F2-pC6	STRG.20351.2	C6	36144214	36147453	Length=2140	gi|18410230|ref|NP_565050.1| embryo sac development arrest 17 [Arabidopsis thaliana] Length=594 E_value=0.0 identity=548/595_(92%)
BC2F2-pC6	STRG.20354.1	C6	36228143	36232455	Length=3938	gi|297842029|ref|XP_002888896.1| predicted protein [Arabidopsis lyrata subsp. lyrata] Length=1169 identity=329/508_(65%)
BC2F2-pC6	STRG.20352.1	C6	36233311	36235124	Length=1498	gi|297839147|ref|XP_002887455.1| predicted protein [Arabidopsis lyrata subsp. lyrata] Length=412 E_value=8e-162 identity=268/420_(64%)
BC2F2-pC6	STRG.20355.1	C6	36272905	36274098	Length=633	gi|79321208|ref|NP_001031272.1| nuclear transcription factor Y subunit A-3 [Arabidopsis thaliana] Length=315 E_value=3e-39 identity=85/130_(65%)
BC2F2-pC6	STRG.20356.1	C6	36274177	36275269	Length=921	gi|18410195|ref|NP_565049.1| nuclear transcription factor Y subunit A-3 [Arabidopsis thaliana] Length=340 E_value=1e-118 identity=181/211_(86%)
BC2F2-pC6	STRG.20357.1	C6	36275927	36277562	Length=1636	gi|18410193|ref|NP_565048.1| mitochondrial substrate carrier family protein [Arabidopsis thaliana] Length=349 E_value=0.0 identity=315/346_(91%)
BC2F2-pC6	STRG.20358.1	C6	36288369	36290194	Length=1826	gi|15218597|ref|NP_177422.1| hydroxyproline-rich glycoprotein family protein [Arabidopsis thaliana] Length=561 E_value=2e-165 identity=407/578_(70%)
BC2F2-pC6	STRG.20361.1	C6	36385451	36386316	Length=686	gi|18410146|ref|NP_565045.1| myb family transcription factor TRFL6 [Arabidopsis thaliana] Length=624 E_value=4e-60 identity=110/141_(78%)
BC2F2-pC6	STRG.20362.1	C6	36387633	36389057	Length=791	gi|18410146|ref|NP_565045.1| myb family transcription factor TRFL6 [Arabidopsis thaliana] Length=624 E_value=1e-22 identity=51/81_(63%)
BC2F2-pC6	STRG.20360.1	C6	36391446	36392273	Length=828	No annotation
BC2F2-pC6	STRG.20363.1	C6	36409769	36410677	Length=909	gi|15218535|ref|NP_177405.1| germin-like protein subfamily 3 member 1 [Arabidopsis thaliana] Length=208 E_value=8e-104 identity=162/178_(91%)
BC2F2-pC6	STRG.20364.1	C6	36433125	36434407	Length=858	gi|15218508|ref|NP_177397.1| putative plastid developmental protein DAG [Arabidopsis thaliana] Length=188 E_value=7e-100 identity=145/172_(84%)
BC2F2-pC6	STRG.20365.1	C6	36497834	36500152	Length=2319	gi|15218495|ref|NP_177391.1| exocyst subunit exo70-D1 [Arabidopsis thaliana] Length=633 E_value=0.0 identity=565/634_(89%)
BC2F2-pC6	STRG.20367.1	C6	36521278	36522273	Length=792	No annotation
BC2F2-pC6	STRG.20367.2	C6	36521278	36522273	Length=907	No annotation
BC2F2-pC6	STRG.20368.1	C6	36524230	36526069	Length=1126	gi|79321150|ref|NP_001031267.1| 40S ribosomal protein Sa-1 [Arabidopsis thaliana] Length=294 E_value=1e-158 identity=236/257_(92%)
BC2F2-pA07	STRG.20373.1	C6	36627315	36627600	Length=215	gi|15218385|ref|NP_177363.1| leucine-rich receptor-like protein kinase [Arabidopsis thaliana] Length=977 E_value=9e-42 identity=67/71_(94%)
BC2F2-pC6	STRG.20371.1	C6	36629334	36633774	Length=965	gi|15218385|ref|NP_177363.1| leucine-rich receptor-like protein kinase [Arabidopsis thaliana] Length=977 E_value=4e-124 identity=201/266_(76%)
BC2F2-pC6	STRG.20377.1	C6	36649897	36652196	Length=1361	gi|297851052|ref|XP_002893407.1| predicted protein [Arabidopsis lyrata subsp. lyrata] Length=1194 E_value=2e-31 identity=63/75_(84%)
BC2F2-pC6	STRG.20377.2	C6	36649897	36652196	Length=1498	gi|297851052|ref|XP_002893407.1| predicted protein [Arabidopsis lyrata subsp. lyrata] Length=1194 E_value=5e-31 identity=63/75_(84%)
BC2F2-pC6	STRG.20374.1	C6	36659804	36660739	Length=851	gi|297841957|ref|XP_002888860.1| SEC14 cytosolic factor family protein [Arabidopsis lyrata subsp. lyrata] Length=497 identity=124/134_(93%)
BC2F2-pC6	STRG.20378.1	C6	36754226	36755314	Length=601	gi|115458464|ref|NP_001052832.1| Os04g0432600 [Oryza sativa Japonica Group] Length=98 E_value=7e-27 identity=48/68_(71%)
BC2F2-pC6	STRG.20376.1	C6	36788697	36789058	Length=362	gi|18409951|ref|NP_565028.1| SNARE associated Golgi protein family [Arabidopsis thaliana] Length=272 E_value=6e-46 identity=75/82_(91%)
BC2F2-pC6	STRG.20379.1	C6	36797918	36800435	Length=1897	gi|15217601|ref|NP_177333.1| sucrose transport protein SUC1 [Arabidopsis thaliana] Length=513 E_value=0.0 identity=439/517_(85%)
BC2F2-pC6	STRG.20382.1	C6	36883034	36886610	Length=2306	gi|15217584|ref|NP_177328.1| somatic embryogenesis receptor kinase 1 [Arabidopsis thaliana] Length=625 E_value=0.0 identity=605/625_(97%)
BC2F2-pC6	STRG.20381.1	C6	36918849	36920128	Length=735	gi|115439573|ref|NP_001044066.1| Os01g0715800 [Oryza sativa Japonica Group] Length=205 E_value=1e-56 identity=93/175_(53%)
BC2F2-pC6	STRG.20383.1	C6	36962557	36965891	Length=2261	gi|18409892|ref|NP_565023.1| DNAse I-like superfamily protein [Arabidopsis thaliana] Length=664 E_value=0.0 identity=543/661_(82%)
BC2F2-pC6	STRG.20384.1	C6	36983198	36985520	Length=1870	gi|334183833|ref|NP_001185371.1| DNAse I-like superfamily protein [Arabidopsis thaliana] Length=655 E_value=0.0 identity=464/538_(86%)
BC2F2-pC6	STRG.20386.1	C6	37115743	37116477	Length=606	No annotation
BC2F2-pC6	STRG.20387.1	C6	37116521	37117684	Length=1164	gi|15235569|ref|NP_193953.1| iron-sulfur cluster assembly protein 1 [Arabidopsis thaliana] Length=167 identity=15/25_(60%)
BC2F2-pC6	STRG.20388.1	C6	37123545	37125193	Length=1649	gi|15238277|ref|NP_199024.1| lung seven transmembrane receptor family protein [Arabidopsis thaliana] Length=439 E_value=0.0 identity=373/394_(95%)
BC2F2-pC6	STRG.20390.1	C6	37154690	37158743	Length=2320	gi|30690394|ref|NP_851080.1| serine hydroxymethyltransferase 2 [Arabidopsis thaliana] Length=517 E_value=0.0 identity=459/485_(95%)
BC2F2-pC6	STRG.20391.1	C6	37161602	37162754	Length=838	gi|30698791|ref|NP_849876.1| organellar DNA-binding protein 1 [Arabidopsis thaliana] Length=176 E_value=4e-101 identity=146/177_(82%)
BC2F2-pC6	STRG.20393.1	C6	37165898	37169716	Length=2694	gi|15229445|ref|NP_191909.1| PHD-finger TITANIA 2 [Arabidopsis thaliana] Length=1162 E_value=0.0 identity=427/528_(81%)
BC2F2-pC6	STRG.20394.1	C6	37197405	37199487	Length=1644	gi|297841877|ref|XP_002888820.1| glycosyltransferase family 14 protein [Arabidopsis lyrata subsp. lyrata] Length=395 E_value=0.0 identity=360/397_(91%)
BC2F2-pC6	STRG.20395.1	C6	37278391	37282369	Length=2044	gi|15223296|ref|NP_177250.1| auxin efflux carrier component 3 [Arabidopsis thaliana] Length=640 E_value=0.0 identity=566/624_(91%)
BC2F2-pC6	STRG.20397.1	C6	37378784	37379720	Length=676	gi|30698743|ref|NP_177231.2| protein kinase family protein [Arabidopsis thaliana] Length=425 E_value=1e-153 identity=205/224_(92%)
BC2F2-pC6	STRG.20402.1	C6	37428339	37430247	Length=1203	gi|565375239|ref|XP_006354140.1| PREDICTED: protein MAK16 homolog [Solanum tuberosum] Length=306 E_value=7e-120 identity=165/189_(87%)
BC2F2-pC6	STRG.20400.1	C6	37445795	37446498	Length=704	gi|297841813|ref|XP_002888788.1| 60S ribosomal protein L27A [Arabidopsis lyrata subsp. lyrata] Length=146 E_value=6e-100 identity=143/146_(98%)
BC2F2-pC6	STRG.20401.1	C6	37447154	37447783	Length=430	gi|470120385|ref|XP_004296284.1| PREDICTED: MATE efflux family protein ALF5-like [Fragaria vesca subsp. vesca] Length=533 E_value=5.2 identity=14/40_(35%)
BC2F2-pC6	STRG.20404.1	C6	37547163	37548681	Length=1519	gi|502125525|ref|XP_004498959.1| PREDICTED: G-box-binding factor 2-like [Cicer arietinum] Length=145 E_value=9.1 identity=21/64_(33%)
BC2F2-pC6	STRG.20406.1	C6	37569756	37571601	Length=1769	gi|297838813|ref|XP_002887288.1| predicted protein [Arabidopsis lyrata subsp. lyrata] Length=419 E_value=0.0 identity=367/423_(87%)
BC2F2-pC6	STRG.20406.2	C6	37569756	37571601	Length=1754	gi|297838813|ref|XP_002887288.1| predicted protein [Arabidopsis lyrata subsp. lyrata] Length=419 E_value=0.0 identity=366/423_(87%)
BC2F2-pC6	STRG.20406.3	C6	37569756	37571601	Length=1706	gi|297838813|ref|XP_002887288.1| predicted protein [Arabidopsis lyrata subsp. lyrata] Length=419 E_value=0.0 identity=356/423_(84%)
BC2F2-pC6	STRG.20407.1	C6	37634648	37635590	Length=577	gi|226532652|ref|NP_001149117.1| ADP-ribosylation factor [Zea mays] Length=181 E_value=5e-42 identity=71/73_(97%)
BC2F2-pC6	STRG.20408.1	C6	37649530	37649870	Length=267	gi|297838781|ref|XP_002887272.1| paired amphipathic helix repeat-containing protein [Arabidopsis lyrata subsp. lyrata] Length=1364 E_value=1e-45 identity=76/89_(85%)
BC2F2-pC6	STRG.20409.1	C6	37682982	37684403	Length=1422	gi|334183796|ref|NP_001185359.1| myb-like transcription factor [Arabidopsis thaliana] Length=261 identity=115/165_(70%)
BC2F2-pC6	STRG.20413.1	C6	37907603	37908647	Length=714	gi|297838747|ref|XP_002887255.1| 60S ribosomal protein L10 [Arabidopsis lyrata subsp. lyrata] Length=221 E_value=2e-160 identity=213/221_(96%)
BC2F2-pC6	STRG.20414.1	C6	37935014	37936570	Length=1557	gi|18409345|ref|NP_564973.1| transcription factor TCP15 [Arabidopsis thaliana] Length=325 E_value=6e-125 identity=270/333_(81%)
BC2F2-pC6	STRG.20415.1	C6	37955963	37957262	Length=1300	No annotation
BC2F2-pC6	STRG.20416.1	C6	37997289	37997984	Length=304	gi|15222385|ref|NP_177120.1| 60S ribosomal protein L34-2 [Arabidopsis thaliana] Length=119 E_value=5e-57 identity=86/89_(97%)
BC2F2-pC6	STRG.20418.1	C6	38126050	38128035	Length=1172	gi|297805924|ref|XP_002870846.1| predicted protein [Arabidopsis lyrata subsp. lyrata] Length=216 identity=68/94_(72%)
BC2F2-pC6	STRG.20418.2	C6	38126050	38128035	Length=1808	gi|297805924|ref|XP_002870846.1| predicted protein [Arabidopsis lyrata subsp. lyrata] Length=216 identity=68/94_(72%)
BC2F2-pC6	STRG.20417.1	C6	38158204	38159768	Length=1113	gi|42563074|ref|NP_177101.2| putative S-acyltransferase [Arabidopsis thaliana] Length=596 E_value=2e-104 identity=226/277_(82%)
BC2F2-pC6	STRG.20419.1	C6	38160501	38161694	Length=790	gi|42563074|ref|NP_177101.2| putative S-acyltransferase [Arabidopsis thaliana] Length=596 E_value=1e-97 identity=160/186_(86%)
BC2F2-pC6	STRG.20420.1	C6	38188318	38190214	Length=785	gi|15222292|ref|NP_177096.1| chorismate mutase 3 [Arabidopsis thaliana] Length=316 E_value=5e-109 identity=160/208_(77%)
BC2F2-pC6	STRG.20422.1	C6	38216027	38216796	Length=770	No annotation
BC2F2-pC6	STRG.20423.1	C6	38264572	38266094	Length=1295	gi|18409228|ref|NP_564956.1| ABI five binding protein [Arabidopsis thaliana] Length=345 E_value=6e-141 identity=264/352_(75%)
BC2F2-pC6	STRG.20425.1	C6	38629989	38633015	Length=2510	gi|15221470|ref|NP_177036.1| proline-rich receptor-like protein kinase PERK9 [Arabidopsis thaliana] Length=708 E_value=0.0 identity=370/432_(86%)
BC2F2-pC6	STRG.20427.1	C6	38650021	38651060	Length=458	gi|590577817|ref|XP_007013337.1| SH3 and FCH domain-containing protein DDB_G0271676, partial [Theobroma cacao] Length=96 E_value=2e-19 identity=40/52_(77%)
BC2F2-pC6	STRG.20429.1	C6	38651885	38652535	Length=569	gi|18409086|ref|NP_564937.1| protein ClpS1 [Arabidopsis thaliana] Length=159 E_value=7e-91 identity=130/138_(94%)
BC2F2-pC6	STRG.20424.1	C6	38672448	38673693	Length=1246	gi|18409077|ref|NP_564936.1| probable carboxylesterase 6 [Arabidopsis thaliana] Length=336 E_value=0.0 identity=260/338_(77%)
BC2F2-pC6	STRG.20426.1	C6	38685151	38686906	Length=1512	gi|18409071|ref|NP_564934.1| 30S ribosomal protein 3-1 [Arabidopsis thaliana] Length=166 E_value=5e-76 identity=124/152_(82%)
BC2F2-pC6	STRG.20431.1	C6	38687242	38690199	Length=2350	gi|30697711|ref|NP_177025.2| agenet and bromo-adjacent homology domain-containing protein [Arabidopsis thaliana] Length=648 E_value=0.0 identity=454/670_(68%)
BC2F2-pC6	STRG.20430.1	C6	38695102	38696308	Length=1207	gi|297838617|ref|XP_002887190.1| proton-dependent oligopeptide transport family protein [Arabidopsis lyrata subsp. lyrata] Length=597 E_value=0.0 identity=263/303_(87%)
BC2F2-pC6	STRG.20433.1	C6	38759709	38761686	Length=1608	gi|42572031|ref|NP_974106.1| ethylene-responsive transcription factor ERF118 [Arabidopsis thaliana] Length=324 E_value=6e-69 identity=181/333_(54%)
BC2F2-pC6	STRG.20435.1	C6	38832421	38833734	Length=1047	No annotation
BC2F2-pC6	STRG.20435.2	C6	38832421	38833734	Length=972	No annotation
BC2F2-pC6	STRG.20435.3	C6	38832421	38833734	Length=1112	No annotation
BC2F2-pC6	STRG.20434.1	C6	38865566	38867224	Length=1226	gi|297811749|ref|XP_002873758.1| AT5g16110 [Arabidopsis lyrata subsp. lyrata] Length=177 E_value=1e-29 identity=90/188_(48%)
BC2F2-pC6	STRG.20436.1	C6	39041854	39043739	Length=1052	gi|18408968|ref|NP_564924.1| ubiquitin-related protein [Arabidopsis thaliana] Length=215 E_value=5e-96 identity=165/217_(76%)
BC2F2-pC6	STRG.20439.1	C6	39139013	39140829	Length=1508	gi|79375455|ref|NP_176975.2| 2-oxoglutarate (2OG) and Fe(II)-dependent oxygenase superfamily protein [Arabidopsis thaliana] Length=389 E_value=0.0 identity=263/325_(81%)
BC2F2-pC6	STRG.20439.2	C6	39139013	39140829	Length=1582	gi|297841517|ref|XP_002888640.1| oxidoreductase [Arabidopsis lyrata subsp. lyrata] Length=389 identity=245/308_(80%)
BC2F2-pC6	STRG.20437.1	C6	39143813	39144762	Length=647	gi|297838555|ref|XP_002887159.1| atmap70-1 [Arabidopsis lyrata subsp. lyrata] Length=622 E_value=1e-105 identity=186/197_(94%)
BC2F2-pC6	STRG.20440.1	C6	39147132	39150524	Length=3222	gi|297841523|ref|XP_002888643.1| predicted protein [Arabidopsis lyrata subsp. lyrata] Length=857 E_value=0.0 identity=803/862_(93%)
BC2F2-pC6	STRG.20442.1	C6	39289550	39290135	Length=586	gi|115448515|ref|NP_001048037.1| Os02g0733900 [Oryza sativa Japonica Group] Length=80 E_value=0.061 identity=29/58_(50%)
BC2F2-pC6	STRG.20443.1	C6	39309621	39312361	Length=2357	gi|334183730|ref|NP_001185347.1| phototropic-responsive NPH3 family protein [Arabidopsis thaliana] Length=631 E_value=0.0 identity=586/630_(93%)
BC2F2-pC6	STRG.20443.2	C6	39309621	39312361	Length=2585	gi|334183730|ref|NP_001185347.1| phototropic-responsive NPH3 family protein [Arabidopsis thaliana] Length=631 E_value=0.0 identity=430/463_(93%)
BC2F2-pC6	STRG.20449.1	C6	39427783	39429827	Length=1509	gi|18408874|ref|NP_564908.1| chloroplast sensor kinase [Arabidopsis thaliana] Length=611 E_value=0.0 identity=379/424_(89%)
BC2F2-pC6	STRG.20446.1	C6	39435560	39437314	Length=1755	gi|15217465|ref|NP_177295.1| receptor like protein 11 [Arabidopsis thaliana] Length=784 E_value=0.0 identity=355/525_(68%)
BC2F2-pC6	STRG.20450.1	C6	39542173	39543312	Length=1140	gi|15220530|ref|NP_176940.1| photosystem II core complex protein psbY [Arabidopsis thaliana] Length=189 E_value=3e-56 identity=128/166_(77%)
BC2F2-pC6	STRG.20451.1	C6	39553356	39554788	Length=1249	gi|15220515|ref|NP_176938.1| two-component response regulator ARR11 [Arabidopsis thaliana] Length=521 E_value=5e-105 identity=201/281_(72%)
BC2F2-pC6	STRG.20452.1	C6	39579506	39581213	Length=976	gi|297838499|ref|XP_002887131.1| predicted protein [Arabidopsis lyrata subsp. lyrata] Length=452 E_value=4e-158 identity=222/255_(87%)
BC2F2-pC6	STRG.20453.1	C6	39603848	39606284	Length=1572	gi|297838497|ref|XP_002887130.1| lipoxygenase family protein [Arabidopsis lyrata subsp. lyrata] Length=917 E_value=0.0 identity=435/481_(90%)
BC2F2-pC6	STRG.20456.1	C6	39648031	39654680	Length=4730	gi|42563023|ref|NP_176917.2| DNA polymerase zeta subunit [Arabidopsis thaliana] Length=1890 E_value=0.0 identity=1281/1583_(81%)
BC2F2-pC6	STRG.20457.1	C6	39657135	39663155	Length=2874	gi|79320859|ref|NP_001031247.1| alpha-glucosidase I [Arabidopsis thaliana] Length=768 identity=406/449_(90%)
BC2F2-pC6	STRG.20457.2	C6	39657135	39663155	Length=2954	gi|22330487|ref|NP_176916.2| alpha-glucosidase I [Arabidopsis thaliana] Length=852 identity=352/416_(85%)
BC2F2-pC6	STRG.20455.1	C6	39664941	39666339	Length=841	gi|297838479|ref|XP_002887121.1| 60S ribosomal protein L17 [Arabidopsis lyrata subsp. lyrata] Length=175 E_value=3e-105 identity=144/145_(99%)
BC2F2-pC6	STRG.20454.1	C6	39699418	39699891	Length=474	gi|297841421|ref|XP_002888592.1| rubber elongation factor family protein [Arabidopsis lyrata subsp. lyrata] Length=246 E_value=1e-08 identity=46/66_(70%)
BC2F2-pC6	STRG.20459.1	C6	39714154	39718340	Length=1419	gi|297838467|ref|XP_002887115.1| zinc finger family protein [Arabidopsis lyrata subsp. lyrata] Length=375 E_value=0.0 identity=308/364_(85%)
BC2F2-pC6	STRG.20458.1	C6	39757644	39759146	Length=1408	gi|303281430|ref|XP_003060007.1| predicted protein [Micromonas pusilla CCMP1545] Length=1272 E_value=9.8 identity=11/35_(31%)
BC2F2-pC6	STRG.20461.1	C6	39775791	39778757	Length=1291	gi|334183709|ref|NP_001185341.1| Ran BP2 type zinc finger protein [Arabidopsis thaliana] Length=288 E_value=4e-149 identity=243/292_(83%)
BC2F2-pC6	STRG.20461.2	C6	39775791	39778757	Length=1490	gi|334183709|ref|NP_001185341.1| Ran BP2 type zinc finger protein [Arabidopsis thaliana] Length=288 E_value=2e-150 identity=243/292_(83%)
BC2F2-pC6	STRG.20464.1	C6	39784789	39786331	Length=1077	gi|297841415|ref|XP_002888589.1| calmodulin binding protein [Arabidopsis lyrata subsp. lyrata] Length=1031 E_value=2e-98 identity=202/387_(52%)
BC2F2-pC6	STRG.20465.1	C6	39788942	39789673	Length=649	gi|297841415|ref|XP_002888589.1| calmodulin binding protein [Arabidopsis lyrata subsp. lyrata] Length=1031 E_value=1e-58 identity=109/136_(80%)
BC2F2-pC6	STRG.20460.1	C6	39805111	39805525	Length=228	gi|297841401|ref|XP_002888582.1| proteasome maturation factor UMP1 family protein [Arabidopsis lyrata subsp. lyrata] Length=141 E_value=5e-39 identity=63/75_(84%)
BC2F2-pC6	STRG.20466.1	C6	39831396	39832961	Length=1382	gi|186493087|ref|NP_176676.3| protein HYPERSENSITIVE TO EXCESS BORON 1 [Arabidopsis thaliana] Length=1203 E_value=1e-138 identity=273/391_(70%)
BC2F2-pC6	STRG.20462.1	C6	39833973	39834727	Length=755	gi|30697435|ref|NP_176869.2| putative glycerophosphoryl diester phosphodiesterase 3 [Arabidopsis thaliana] Length=763 E_value=3e-80 identity=135/168_(80%)
BC2F2-pC6	STRG.20468.1	C6	39898204	39900085	Length=1487	gi|297797051|ref|XP_002866410.1| evolutionary conserved C-terminal 3 [Arabidopsis lyrata subsp. lyrata] Length=498 E_value=2e-119 identity=197/270_(73%)
BC2F2-pC6	STRG.20467.1	C6	39900487	39901254	Length=547	gi|590663316|ref|XP_007036180.1| Deletion of SUV3 suppressor 1(I) isoform 1 [Theobroma cacao] Length=74 E_value=9e-07 identity=59/70_(84%)
BC2F2-pC6	STRG.20471.1	C6	39910439	39912520	Length=1168	gi|15220924|ref|NP_176682.1| flower development-related protein [Arabidopsis thaliana] Length=319 E_value=2e-179 identity=261/303_(86%)
BC2F2-pC6	STRG.20470.1	C6	39954842	39956313	Length=1172	gi|115485447|ref|NP_001067867.1| Os11g0463700 [Oryza sativa Japonica Group] Length=124 E_value=1e-24 identity=47/81_(58%)
BC2F2-pC6	STRG.20473.1	C6	39956837	39961494	Length=1675	gi|15218643|ref|NP_176711.1| cystathionine beta-synthase family protein [Arabidopsis thaliana] Length=425 E_value=0.0 identity=386/437_(88%)
BC2F2-pC6	STRG.20474.1	C6	40011572	40016650	Length=2816	gi|297841081|ref|XP_002888422.1| calcium-binding EF hand family protein [Arabidopsis lyrata subsp. lyrata] Length=747 E_value=0.0 identity=678/733_(92%)
BC2F2-pC6	STRG.20474.2	C6	40011572	40016650	Length=2905	gi|297841081|ref|XP_002888422.1| calcium-binding EF hand family protein [Arabidopsis lyrata subsp. lyrata] Length=747 E_value=0.0 identity=666/721_(92%)
BC2F2-pC6	STRG.20475.1	C6	40023161	40029959	Length=3849	gi|42562979|ref|NP_176736.2| Type II inositol-1,4,5-trisphosphate 5-phosphatase FRA3 [Arabidopsis thaliana] Length=1101 E_value=0.0 identity=955/1104_(87%)
BC2F2-pC6	STRG.20476.1	C6	40064541	40068919	Length=2904	gi|15239481|ref|NP_198518.1| auxin response factor 8 [Arabidopsis thaliana] Length=811 E_value=0.0 identity=619/837_(74%)
BC2F2-pC6	STRG.20477.1	C6	40073430	40078648	Length=2521	gi|15218799|ref|NP_176750.1| putative metal-nicotianamine transporter YSL7 [Arabidopsis thaliana] Length=688 E_value=0.0 identity=617/689_(90%)
BC2F2-pC6	STRG.20479.1	C6	40172456	40173296	Length=514	gi|42568189|ref|NP_568559.2| nucleic acid-binding, OB-fold-like protein [Arabidopsis thaliana] Length=191 E_value=3e-74 identity=107/132_(81%)
BC2F2-pC6	STRG.20480.1	C6	40191875	40192665	Length=703	gi|357491821|ref|XP_003616198.1| OPI10-like protein [Medicago truncatula] Length=190 E_value=6e-116 identity=160/191_(84%)
BC2F2-pC6	STRG.20481.1	C6	40194928	40195766	Length=839	gi|297838251|ref|XP_002887007.1| oxidoreductase N-terminal domain-containing protein [Arabidopsis lyrata subsp. lyrata] Length=362 E_value=3e-95 identity=134/157_(85%)
BC2F2-pC6	STRG.20482.1	C6	40196195	40197058	Length=781	gi|15218937|ref|NP_176787.1| NAD(P)-binding Rossmann-fold superfamily protein [Arabidopsis thaliana] Length=364 E_value=2e-133 identity=183/209_(88%)
BC2F2-pC6	STRG.20484.1	C6	40274353	40276970	Length=1994	gi|334183676|ref|NP_001185329.1| RNA recognition motif-containing protein [Arabidopsis thaliana] Length=295 E_value=4e-78 identity=164/222_(74%)
BC2F2-pC6	STRG.20483.1	C6	40280139	40280693	Length=475	gi|18408486|ref|NP_564872.1| putative senescence-associated protein [Arabidopsis thaliana] Length=417 E_value=2e-19 identity=52/54_(96%)
BC2F2-pC6	STRG.20485.1	C6	40281482	40281864	Length=383	gi|18408486|ref|NP_564872.1| putative senescence-associated protein [Arabidopsis thaliana] Length=417 identity=24/27_(89%)
BC2F2-pC6	STRG.20486.1	C6	40282084	40282752	Length=575	gi|18408486|ref|NP_564872.1| putative senescence-associated protein [Arabidopsis thaliana] Length=417 E_value=7e-49 identity=101/139_(73%)
BC2F2-pC6	STRG.20487.1	C6	40284803	40288377	Length=2619	gi|30697334|ref|NP_176808.3| ethylene receptor 1 [Arabidopsis thaliana] Length=738 E_value=0.0 identity=710/739_(96%)
BC2F2-pC6	STRG.20488.1	C6	40298419	40299433	Length=920	gi|18408493|ref|NP_564873.1| calcium-dependent lipid-binding domain-containing protein [Arabidopsis thaliana] Length=174 E_value=2e-79 identity=117/139_(84%)
BC2F2-pC6	STRG.20489.1	C6	40352419	40354077	Length=968	gi|297838307|ref|XP_002887035.1| MYB transcription factor [Arabidopsis lyrata subsp. lyrata] Length=248 E_value=1e-134 identity=193/245_(79%)
BC2F2-pC6	STRG.20489.2	C6	40352419	40354077	Length=1131	gi|297838307|ref|XP_002887035.1| MYB transcription factor [Arabidopsis lyrata subsp. lyrata] Length=248 E_value=7e-80 identity=119/162_(73%)
BC2F2-pC6	STRG.20492.1	C6	40430188	40431269	Length=900	gi|297841239|ref|XP_002888501.1| kinase family protein [Arabidopsis lyrata subsp. lyrata] Length=468 E_value=6e-50 identity=91/118_(77%)
BC2F2-pC6	STRG.20490.1	C6	40479729	40480525	Length=797	gi|30697354|ref|NP_176821.2| plastid movement impaired 2 protein [Arabidopsis thaliana] Length=225 E_value=5e-91 identity=162/203_(80%)
BC2F2-pC6	STRG.20496.1	C6	40485596	40512715	Length=2091	gi|18408532|ref|NP_564876.1| AAR2 protein family [Arabidopsis thaliana] Length=399 E_value=0.0 identity=353/396_(89%)
BC2F2-pC6	STRG.20493.1	C6	40534854	40537285	Length=1255	gi|15219724|ref|NP_176841.1| putative S locus-linked protein [Arabidopsis thaliana] Length=358 E_value=0.0 identity=310/354_(88%)
BC2F2-pC6	STRG.20497.1	C6	40745841	40760689	Length=2625	gi|79373299|ref|NP_564883.2| MATE efflux family protein [Arabidopsis thaliana] Length=466 E_value=0.0 identity=300/461_(65%)
BC2F2-pC6	STRG.20498.1	C6	40823613	40824245	Length=633	No annotation
BC2F2-pC6	STRG.20499.1	C6	40824306	40825322	Length=1017	No annotation
BC2F2-pC6	STRG.20500.1	C6	40826960	40828778	Length=1819	gi|15219751|ref|NP_176853.1| zinc finger CCCH domain-containing protein [Arabidopsis thaliana] Length=310 E_value=7e-122 identity=232/344_(67%)
BC2F2-pC6	STRG.20501.1	C6	40847889	40850285	Length=2300	gi|297841337|ref|XP_002888550.1| predicted protein [Arabidopsis lyrata subsp. lyrata] Length=617 E_value=1e-153 identity=418/620_(67%)
BC2F2-pC6	STRG.20504.1	C6	40851872	40857273	Length=3788	gi|15237438|ref|NP_199457.1| TIR-NBS-LRR class disease resistance protein [Arabidopsis thaliana] Length=1123 E_value=0.0 identity=613/914_(67%)
BC2F2-pC6	STRG.20503.1	C6	40880502	40882067	Length=1248	gi|30697422|ref|NP_176860.2| serine/threonine protein kinase [Arabidopsis thaliana] Length=1296 E_value=7e-96 identity=217/366_(59%)
BC2F2-pC6	STRG.20510.1	C6	41033370	41048545	Length=6569	gi|240254326|ref|NP_176885.7| protein SWEETIE [Arabidopsis thaliana] Length=2221 E_value=0.0 identity=1808/2105_(86%)
BC2F2-pC6	STRG.20505.1	C6	41053536	41055011	Length=1476	gi|297838455|ref|XP_002887109.1| F-box family protein [Arabidopsis lyrata subsp. lyrata] Length=419 E_value=0.0 identity=396/419_(95%)
BC2F2-pC6	STRG.20507.1	C6	41073239	41074876	Length=1527	gi|15220369|ref|NP_176892.1| protein little nuclei1 [Arabidopsis thaliana] Length=1132 E_value=0.0 identity=414/514_(81%)
BC2F2-pC6	STRG.20508.1	C6	41075329	41076788	Length=960	gi|15220369|ref|NP_176892.1| protein little nuclei1 [Arabidopsis thaliana] Length=1132 E_value=1e-87 identity=173/216_(80%)
BC2F2-pC6	STRG.20506.1	C6	41083570	41085152	Length=704	gi|18408726|ref|NP_564892.1| proteasome maturation protein UMP1 [Arabidopsis thaliana] Length=141 E_value=4e-87 identity=122/141_(87%)
BC2F2-pC6	STRG.20509.1	C6	41140142	41142282	Length=1378	gi|334183726|ref|NP_176944.2| zinc-finger domain of monoamine-oxidase A repressor R1 protein [Arabidopsis thaliana] Length=512 E_value=3e-130 identity=213/322_(66%)
BC2F2-pC6	STRG.20515.1	C6	41207365	41210570	Length=1885	gi|15220399|ref|NP_176898.1| putative plastidic glucose transporter 2 [Arabidopsis thaliana] Length=493 E_value=0.0 identity=444/490_(91%)
BC2F2-pC6	STRG.20515.2	C6	41207365	41210570	Length=2010	gi|255546433|ref|XP_002514276.1| sugar transporter, putative [Ricinus communis] Length=508 identity=213/295_(72%)
BC2F2-pC6	STRG.20515.3	C6	41207365	41210570	Length=1847	gi|15220399|ref|NP_176898.1| putative plastidic glucose transporter 2 [Arabidopsis thaliana] Length=493 E_value=5e-167 identity=253/292_(87%)
BC2F2-pC6	STRG.20512.1	C6	41211665	41214329	Length=1417	gi|297841415|ref|XP_002888589.1| calmodulin binding protein [Arabidopsis lyrata subsp. lyrata] Length=1031 E_value=0.0 identity=329/388_(85%)
BC2F2-pC6	STRG.20514.1	C6	41340511	41341697	Length=1039	gi|297838469|ref|XP_002887116.1| F1N21.17 [Arabidopsis lyrata subsp. lyrata] Length=96 E_value=4e-53 identity=82/86_(95%)
BC2F2-pC6	STRG.20516.1	C6	41342020	41346798	Length=2226	gi|297841423|ref|XP_002888593.1| meiotic asynaptic mutant 1 [Arabidopsis lyrata subsp. lyrata] Length=596 E_value=0.0 identity=289/333_(87%)
BC2F2-pC6	STRG.20517.1	C6	41372971	41375056	Length=1223	gi|334183713|ref|NP_001185342.1| Zn-dependent exopeptidase-like protein [Arabidopsis thaliana] Length=922 E_value=0.0 identity=313/358_(87%)
BC2F2-pC6	STRG.20518.1	C6	41381180	41383370	Length=1690	gi|42563017|ref|NP_176911.2| protein EMBRYO DEFECTIVE 1688 [Arabidopsis thaliana] Length=433 E_value=0.0 identity=366/433_(85%)
BC2F2-pC6	STRG.20518.2	C6	41381180	41383370	Length=1767	gi|42563017|ref|NP_176911.2| protein EMBRYO DEFECTIVE 1688 [Arabidopsis thaliana] Length=433 E_value=0.0 identity=313/370_(85%)
BC2F2-pC6	STRG.20519.1	C6	41473072	41475931	Length=1885	gi|297838483|ref|XP_002887123.1| kelch repeat-containing F-box family protein [Arabidopsis lyrata subsp. lyrata] Length=376 E_value=0.0 identity=326/377_(86%)
BC2F2-pC6	STRG.20520.1	C6	41478275	41481329	Length=2443	gi|297841443|ref|XP_002888603.1| predicted protein [Arabidopsis lyrata subsp. lyrata] Length=718 E_value=0.0 identity=581/668_(87%)
BC2F2-pC6	STRG.20522.1	C6	41500319	41502131	Length=1246	gi|15217832|ref|NP_176683.1| DDB1a-binding WD40 domain protein [Arabidopsis thaliana] Length=345 E_value=0.0 identity=305/336_(91%)
BC2F2-pC6	STRG.20524.1	C6	41513011	41516652	Length=2813	gi|297841455|ref|XP_002888609.1| kinase family protein [Arabidopsis lyrata subsp. lyrata] Length=756 E_value=0.0 identity=615/759_(81%)
BC2F2-pC6	STRG.20523.1	C6	41518645	41520190	Length=1452	gi|18408804|ref|NP_564900.1| Remorin family protein [Arabidopsis thaliana] Length=347 E_value=8e-142 identity=230/288_(80%)
BC2F2-pC6	STRG.20525.1	C6	41526061	41531404	Length=960	gi|18408812|ref|NP_564901.1| Lojap-related protein [Arabidopsis thaliana] Length=184 E_value=1e-72 identity=124/187_(66%)
BC2F2-pC6	STRG.20527.1	C6	41612227	41615210	Length=2984	gi|297789831|ref|XP_002862843.1| predicted protein [Arabidopsis lyrata subsp. lyrata] Length=550 E_value=5e-22 identity=81/305_(27%)
BC2F2-pC6	STRG.20528.1	C6	41668281	41670003	Length=1232	gi|255547908|ref|XP_002515011.1| oligopeptidase, putative [Ricinus communis] Length=233 E_value=2e-119 identity=170/234_(73%)
BC2F2-pC6	STRG.20528.2	C6	41668281	41670003	Length=1253	gi|255547908|ref|XP_002515011.1| oligopeptidase, putative [Ricinus communis] Length=233 E_value=2e-117 identity=168/231_(73%)
BC2F2-pC6	STRG.20529.1	C6	41700530	41701365	Length=836	gi|18408847|ref|NP_564905.1| beta-ketoacyl reductase 1 [Arabidopsis thaliana] Length=318 E_value=1e-118 identity=178/210_(85%)
BC2F2-pC6	STRG.20530.1	C6	41704124	41706199	Length=2076	gi|15220530|ref|NP_176940.1| photosystem II core complex protein psbY [Arabidopsis thaliana] Length=189 E_value=5e-57 identity=146/185_(79%)
BC2F2-pC6	STRG.20531.1	C6	41723960	41725172	Length=643	gi|115441727|ref|NP_001045143.1| Os01g0908400 [Oryza sativa Japonica Group] Length=61 E_value=5e-24 identity=42/61_(69%)
BC2F2-pC6	STRG.20533.1	C6	41750144	41752922	Length=2696	gi|590669520|ref|XP_007037798.1| Sieve element occlusion e, putative [Theobroma cacao] Length=705 identity=37/125_(30%)
BC2F2-pC6	STRG.20537.1	C6	41753443	41756555	Length=1747	gi|18408863|ref|NP_564907.1| Copine (Calcium-dependent phospholipid-binding protein) family protein [Arabidopsis thaliana] Length=433 E_value=0.0 identity=324/379_(85%)
BC2F2-pC6	STRG.20537.2	C6	41753443	41756555	Length=1828	gi|18408863|ref|NP_564907.1| Copine (Calcium-dependent phospholipid-binding protein) family protein [Arabidopsis thaliana] Length=433 E_value=0.0 identity=324/379_(85%)
BC2F2-pC6	STRG.20534.1	C6	41767793	41768918	Length=1126	gi|297838529|ref|XP_002887146.1| Fe-S metabolism associated domain-containing protein [Arabidopsis lyrata subsp. lyrata] Length=258 E_value=2e-119 identity=188/255_(74%)
BC2F2-pC6	STRG.20535.1	C6	41770016	41772188	Length=1371	gi|15220550|ref|NP_176949.1| alpha-L-fucosidase 1 [Arabidopsis thaliana] Length=372 E_value=0.0 identity=317/349_(91%)
BC2F2-pC6	STRG.20540.1	C6	41836097	41839620	Length=2032	gi|15220604|ref|NP_176961.1| ABC transporter I family member 17 [Arabidopsis thaliana] Length=263 E_value=8e-152 identity=233/264_(88%)
BC2F2-pC6	STRG.20539.1	C6	41840012	41841271	Length=1260	gi|297838559|ref|XP_002887161.1| predicted protein [Arabidopsis lyrata subsp. lyrata] Length=374 E_value=2e-135 identity=219/304_(72%)
BC2F2-pC6	STRG.20544.1	C6	41855830	41858743	Length=1677	gi|15220620|ref|NP_176968.1| hydroxypyruvate reductase [Arabidopsis thaliana] Length=386 E_value=0.0 identity=373/386_(97%)
BC2F2-pC6	STRG.20541.1	C6	41882965	41884290	Length=1167	gi|15220636|ref|NP_176973.1| microtubule-associated protein 70-1 [Arabidopsis thaliana] Length=622 E_value=2e-143 identity=229/256_(89%)
BC2F2-pC6	STRG.20543.1	C6	41892227	41894001	Length=1426	gi|15220639|ref|NP_176974.1| C3HC4-type RING finger domain-containing protein [Arabidopsis thaliana] Length=343 identity=220/269_(82%)
BC2F2-pC6	STRG.20543.2	C6	41892227	41894001	Length=1511	gi|15220639|ref|NP_176974.1| C3HC4-type RING finger domain-containing protein [Arabidopsis thaliana] Length=343 E_value=3e-93 identity=146/178_(82%)
BC2F2-pC6	STRG.20546.1	C6	41905040	41907242	Length=1367	gi|18408943|ref|NP_564921.1| IAA-alanine resistance protein 1 [Arabidopsis thaliana] Length=469 E_value=2e-148 identity=300/387_(78%)
BC2F2-pC6	STRG.20545.1	C6	41915772	41916918	Length=926	gi|297841511|ref|XP_002888637.1| atidd14-domain 14 [Arabidopsis lyrata subsp. lyrata] Length=423 E_value=5e-118 identity=175/185_(95%)
BC2F2-pC6	STRG.20549.1	C6	41930375	41932555	Length=2014	gi|590612106|ref|XP_007022290.1| F16G16.3 protein [Theobroma cacao] Length=90 E_value=3e-28 identity=54/82_(66%)
BC2F2-pC6	STRG.20550.1	C6	41933039	41936430	Length=2708	gi|15227992|ref|NP_181801.1| F-box protein [Arabidopsis thaliana] Length=737 identity=59/84_(70%)
BC2F2-pC6	STRG.20550.2	C6	41933039	41936430	Length=2343	gi|15227992|ref|NP_181801.1| F-box protein [Arabidopsis thaliana] Length=737 identity=59/84_(70%)
BC2F2-pC6	STRG.20547.1	C6	41944194	41945630	Length=886	gi|590697897|ref|XP_007045568.1| ZZ-type zinc finger-containing protein 3, putative isoform 2 [Theobroma cacao] Length=245 E_value=3e-39 identity=93/210_(44%)
BC2F2-pC6	STRG.20558.1	C6	41969526	41970731	Length=883	gi|226506444|ref|NP_001148657.1| fiber protein Fb34 precursor [Zea mays] Length=199 E_value=3e-52 identity=97/186_(52%)
BC2F2-pC6	STRG.20560.1	C6	41983978	41984244	Length=267	No annotation
BC2F2-pC6	STRG.20561.1	C6	41984664	41985086	Length=423	gi|15238277|ref|NP_199024.1| lung seven transmembrane receptor family protein [Arabidopsis thaliana] Length=439 E_value=3e-91 identity=135/140_(96%)
BC2F2-pC6	STRG.20562.1	C6	41991373	41991804	Length=326	gi|15221347|ref|NP_176998.1| protein AS1/2 ENHANCER7 [Arabidopsis thaliana] Length=159 E_value=2e-11 identity=31/45_(69%)
BC2F2-pC6	STRG.20551.1	C6	42150528	42152398	Length=1510	gi|15221412|ref|NP_177014.1| Exostosin family protein [Arabidopsis thaliana] Length=455 E_value=0.0 identity=378/465_(81%)
BC2F2-pC6	STRG.20552.1	C6	42188022	42189470	Length=1449	No annotation
BC2F2-pC6	STRG.20554.1	C6	42271598	42272989	Length=1302	gi|42572031|ref|NP_974106.1| ethylene-responsive transcription factor ERF118 [Arabidopsis thaliana] Length=324 E_value=1e-68 identity=163/346_(47%)
BC2F2-pC6	STRG.20555.1	C6	42291258	42295535	Length=3158	gi|297841581|ref|XP_002888672.1| alpha-xylosidase precursor [Arabidopsis lyrata subsp. lyrata] Length=916 E_value=0.0 identity=816/903_(90%)
BC2F2-pC6	STRG.20557.1	C6	42341654	42342675	Length=855	gi|297832438|ref|XP_002884101.1| predicted protein [Arabidopsis lyrata subsp. lyrata] Length=161 E_value=2e-53 identity=86/108_(80%)
BC2F2-pC6	STRG.20563.1	C6	42357499	42361127	Length=2312	gi|30697711|ref|NP_177025.2| agenet and bromo-adjacent homology domain-containing protein [Arabidopsis thaliana] Length=648 E_value=0.0 identity=429/604_(71%)
BC2F2-pC6	STRG.20564.1	C6	42389361	42390627	Length=1172	gi|18409089|ref|NP_564938.1| nitrate-inducible, GARP-type transcriptional repressor 1-like protein [Arabidopsis thaliana] Length=354 identity=81/103_(79%)
BC2F2-pC6	STRG.20566.1	C6	42451363	42452424	Length=818	gi|22330506|ref|NP_177040.2| Zim17-type zinc finger protein [Arabidopsis thaliana] Length=170 E_value=2e-72 identity=125/175_(71%)
BC2F2-pC6	STRG.20568.1	C6	42565572	42568690	Length=1828	gi|18409134|ref|NP_564945.1| transmembrane Fragile-X-F-associated protein [Arabidopsis thaliana] Length=468 E_value=0.0 identity=447/468_(96%)
BC2F2-pC6	STRG.20567.1	C6	42580998	42581901	Length=904	gi|18409136|ref|NP_564946.1| serine/threonine-protein kinase SNT7 [Arabidopsis thaliana] Length=562 E_value=1e-106 identity=179/218_(82%)
BC2F2-pC6	STRG.20571.1	C6	42660309	42663410	Length=2202	gi|334183748|ref|NP_001185353.1| WPP domain-interacting tail-anchored protein 2 [Arabidopsis thaliana] Length=582 E_value=0.0 identity=491/598_(82%)
BC2F2-pC6	STRG.20569.1	C6	42672673	42674102	Length=1201	gi|79320926|ref|NP_001031255.1| transcription factor bHLH49 [Arabidopsis thaliana] Length=485 E_value=5e-168 identity=280/382_(73%)
BC2F2-pC6	STRG.20570.1	C6	42674188	42674673	Length=336	gi|79590003|ref|NP_849863.2| transcription factor bHLH49 [Arabidopsis thaliana] Length=486 E_value=5e-47 identity=92/107_(86%)
BC2F2-pC6	STRG.20574.1	C6	42770325	42773359	Length=2361	gi|30697793|ref|NP_849864.1| chaperone DnaJ-domain containing protein [Arabidopsis thaliana] Length=630 E_value=0.0 identity=439/673_(65%)
BC2F2-pC6	STRG.20572.1	C6	42774361	42774917	Length=557	gi|18409190|ref|NP_564951.1| adenine nucleotide alpha hydrolases-like protein [Arabidopsis thaliana] Length=223 E_value=8e-55 identity=94/149_(63%)
BC2F2-pC6	STRG.20576.1	C6	42828897	42830827	Length=1491	gi|30697804|ref|NP_177077.3| squamosa promoter-binding-like protein 6 [Arabidopsis thaliana] Length=405 E_value=1e-53 identity=116/205_(57%)
BC2F2-pC6	STRG.20577.1	C6	42848394	42850397	Length=1717	gi|297838687|ref|XP_002887225.1| pfkB-type carbohydrate kinase family protein [Arabidopsis lyrata subsp. lyrata] Length=612 E_value=0.0 identity=415/504_(82%)
BC2F2-pC6	STRG.20581.1	C6	42851515	42856943	Length=2074	gi|18409220|ref|NP_564955.1| putative serine/threonine kinase [Arabidopsis thaliana] Length=836 identity=334/399_(84%)
BC2F2-pC6	STRG.20581.2	C6	42851515	42856943	Length=2552	gi|18409220|ref|NP_564955.1| putative serine/threonine kinase [Arabidopsis thaliana] Length=836 identity=423/584_(72%)
BC2F2-pC6	STRG.20578.1	C6	42875987	42876942	Length=631	gi|15222258|ref|NP_177085.1| nuclear transport factor 2 and RNA recognition motif-containing protein [Arabidopsis thaliana] Length=427 E_value=2e-50 identity=107/228_(47%)
BC2F2-pC6	STRG.20579.1	C6	42930005	42931990	Length=1175	gi|18409239|ref|NP_564957.1| plasmodesmata callose-binding protein 4 [Arabidopsis thaliana] Length=222 E_value=6e-51 identity=79/89_(89%)
BC2F2-pC6	STRG.20580.1	C6	42952198	42953453	Length=1256	gi|18409246|ref|NP_564959.1| RING-type zinc-finger-containing protein [Arabidopsis thaliana] Length=270 E_value=6e-85 identity=185/272_(68%)
BC2F2-pC6	STRG.20582.1	C6	42954032	42957736	Length=2155	gi|297838695|ref|XP_002887229.1| appr-1-p processing enzyme family protein [Arabidopsis lyrata subsp. lyrata] Length=562 E_value=0.0 identity=526/565_(93%)
BC2F2-pC6	STRG.20582.2	C6	42954032	42957736	Length=2137	gi|297838695|ref|XP_002887229.1| appr-1-p processing enzyme family protein [Arabidopsis lyrata subsp. lyrata] Length=562 E_value=0.0 identity=526/565_(93%)
BC2F2-pC6	STRG.20584.1	C6	42959927	42962771	Length=2759	gi|297841669|ref|XP_002888716.1| predicted protein [Arabidopsis lyrata subsp. lyrata] Length=905 E_value=0.0 identity=547/850_(64%)
BC2F2-pC6	STRG.20583.1	C6	42975408	42977629	Length=1499	gi|357487355|ref|XP_003613965.1| Sporulation protein RMD1 [Medicago truncatula] Length=412 E_value=2e-151 identity=212/291_(73%)
BC2F2-pC6	STRG.20583.2	C6	42975408	42977629	Length=1580	gi|357487355|ref|XP_003613965.1| Sporulation protein RMD1 [Medicago truncatula] Length=412 E_value=2e-145 identity=212/318_(67%)
BC2F2-pC6	STRG.20587.1	C6	43002555	43004050	Length=1496	gi|18398912|ref|NP_564426.1| leucine-rich repeat (LRR) family protein [Arabidopsis thaliana] Length=477 E_value=0.0 identity=392/461_(85%)
BC2F2-pC6	STRG.20589.1	C6	43028383	43031992	Length=2596	gi|334183760|ref|NP_001185356.1| Early-responsive to dehydration stress protein (ERD4) [Arabidopsis thaliana] Length=711 E_value=0.0 identity=610/704_(87%)
BC2F2-pC6	STRG.20588.1	C6	43036957	43038313	Length=1000	gi|22330523|ref|NP_177105.2| emp24/gp25L/p24 family/GOLD domain-containing protein [Arabidopsis thaliana] Length=214 E_value=1e-136 identity=181/213_(85%)
BC2F2-pC6	STRG.20590.1	C6	43041212	43043154	Length=1314	gi|42563076|ref|NP_177107.2| EXS (ERD1/XPR1/SYG1) family protein [Arabidopsis thaliana] Length=777 E_value=0.0 identity=348/392_(89%)
BC2F2-pC6	STRG.20591.1	C6	43061036	43062240	Length=682	gi|297838717|ref|XP_002887240.1| predicted protein [Arabidopsis lyrata subsp. lyrata] Length=141 E_value=9e-48 identity=107/151_(71%)
BC2F2-pC6	STRG.20593.1	C6	43068007	43070127	Length=1720	gi|297807559|ref|XP_002871663.1| predicted protein [Arabidopsis lyrata subsp. lyrata] Length=593 E_value=2e-139 identity=205/290_(71%)
BC2F2-pC6	STRG.20595.1	C6	43084865	43086654	Length=1296	gi|18409299|ref|NP_564969.1| S-adenosylmethionine-dependent methyltransferase domain-containing protein [Arabidopsis thaliana] Length=300 E_value=1e-130 identity=184/278_(66%)
BC2F2-pC6	STRG.20598.1	C6	43116206	43119242	Length=2194	gi|18409299|ref|NP_564969.1| S-adenosylmethionine-dependent methyltransferase domain-containing protein [Arabidopsis thaliana] Length=300 E_value=7e-142 identity=216/300_(72%)
BC2F2-pC6	STRG.20598.2	C6	43116206	43119242	Length=2544	gi|18409299|ref|NP_564969.1| S-adenosylmethionine-dependent methyltransferase domain-containing protein [Arabidopsis thaliana] Length=300 E_value=2e-140 identity=216/300_(72%)
BC2F2-pC6	STRG.20598.3	C6	43116206	43119242	Length=2433	gi|18409299|ref|NP_564969.1| S-adenosylmethionine-dependent methyltransferase domain-containing protein [Arabidopsis thaliana] Length=300 E_value=7e-141 identity=216/300_(72%)
BC2F2-pC6	STRG.20598.4	C6	43116206	43119242	Length=2339	gi|18409299|ref|NP_564969.1| S-adenosylmethionine-dependent methyltransferase domain-containing protein [Arabidopsis thaliana] Length=300 E_value=3e-141 identity=216/300_(72%)
BC2F2-pC6	STRG.20596.1	C6	43166818	43168282	Length=1465	gi|15222364|ref|NP_177116.1| Dof zinc finger protein DOF1.10 [Arabidopsis thaliana] Length=399 E_value=2e-143 identity=229/341_(67%)
BC2F2-pC6	STRG.20601.1	C6	43215783	43225941	Length=1626	gi|79416713|ref|NP_189068.2| RNA-directed DNA polymerase (reverse transcriptase)-related protein [Arabidopsis thaliana] Length=746 identity=84/212_(40%)
BC2F2-pC6	STRG.20605.1	C6	43332275	43335183	Length=1747	gi|145327197|ref|NP_001077800.1| putative delta-aminolevulinic acid dehydratase [Arabidopsis thaliana] Length=430 E_value=0.0 identity=400/430_(93%)
BC2F2-pC6	STRG.20605.2	C6	43332275	43335183	Length=1829	gi|145327197|ref|NP_001077800.1| putative delta-aminolevulinic acid dehydratase [Arabidopsis thaliana] Length=430 E_value=0.0 identity=348/375_(93%)
BC2F2-pC6	STRG.20602.1	C6	43345259	43346478	Length=1007	gi|297838747|ref|XP_002887255.1| 60S ribosomal protein L10 [Arabidopsis lyrata subsp. lyrata] Length=221 E_value=3e-140 identity=191/198_(96%)
BC2F2-pC6	STRG.20604.1	C6	43351874	43352578	Length=510	gi|297838749|ref|XP_002887256.1| predicted protein [Arabidopsis lyrata subsp. lyrata] Length=98 E_value=4e-59 identity=88/93_(95%)
BC2F2-pC6	STRG.20603.1	C6	43357439	43358469	Length=1031	gi|568859321|ref|XP_006483189.1| PREDICTED: lisH domain-containing protein C1711.05-like [Citrus sinensis] Length=174 E_value=3e-25 identity=88/181_(49%)
BC2F2-pC6	STRG.20606.1	C6	43435586	43437571	Length=1695	gi|42563087|ref|NP_564975.2| Cystathionine beta-synthase (CBS) protein [Arabidopsis thaliana] Length=447 E_value=4e-170 identity=249/273_(91%)
BC2F2-pC6	STRG.20606.2	C6	43435586	43437571	Length=1758	gi|42563087|ref|NP_564975.2| Cystathionine beta-synthase (CBS) protein [Arabidopsis thaliana] Length=447 E_value=5e-165 identity=249/294_(85%)
BC2F2-pC6	STRG.20606.3	C6	43435586	43437571	Length=1771	gi|42563087|ref|NP_564975.2| Cystathionine beta-synthase (CBS) protein [Arabidopsis thaliana] Length=447 E_value=2e-144 identity=220/240_(92%)
BC2F2-pC6	STRG.20607.1	C6	43448658	43453431	Length=2998	gi|18409378|ref|NP_564977.1| alpha-amylase-like 3 [Arabidopsis thaliana] Length=887 E_value=0.0 identity=788/891_(88%)
BC2F2-pC6	STRG.20609.1	C6	43454127	43456172	Length=1168	gi|334183794|ref|NP_001185358.1| Hypersensitive-induced response protein 2 [Arabidopsis thaliana] Length=286 E_value=0.0 identity=278/286_(97%)
BC2F2-pC6	STRG.20609.2	C6	43454127	43456172	Length=1323	gi|334183794|ref|NP_001185358.1| Hypersensitive-induced response protein 2 [Arabidopsis thaliana] Length=286 identity=149/153_(97%)
BC2F2-pC6	STRG.20609.3	C6	43454127	43456172	Length=1252	gi|334183794|ref|NP_001185358.1| Hypersensitive-induced response protein 2 [Arabidopsis thaliana] Length=286 E_value=0.0 identity=278/314_(89%)
BC2F2-pC6	STRG.20611.1	C6	43456687	43458684	Length=1616	gi|18409382|ref|NP_564978.1| nitrate transporter 1:2 [Arabidopsis thaliana] Length=585 E_value=0.0 identity=424/470_(90%)
BC2F2-pC6	STRG.20610.1	C6	43516361	43517418	Length=1058	gi|297790444|ref|XP_002863113.1| proton-dependent oligopeptide transport family protein [Arabidopsis lyrata subsp. lyrata] Length=619 E_value=0.0 identity=262/292_(90%)
BC2F2-pC6	STRG.20612.1	C6	43545158	43546549	Length=1083	gi|42562344|ref|NP_174030.2| Actin cross-linking protein [Arabidopsis thaliana] Length=519 E_value=4e-72 identity=116/166_(70%)
BC2F2-pC6	STRG.20613.1	C6	43565855	43567057	Length=965	gi|42563094|ref|NP_177150.2| glutathione S-transferase TAU 12 [Arabidopsis thaliana] Length=254 E_value=4e-134 identity=181/245_(74%)
BC2F2-pC6	STRG.20616.1	C6	43583176	43584911	Length=738	gi|18409408|ref|NP_564981.1| serine-arginine-aspartate-rich protein SHW1 [Arabidopsis thaliana] Length=192 E_value=2e-40 identity=120/172_(70%)
BC2F2-pC6	STRG.20616.2	C6	43583176	43584911	Length=796	gi|18409408|ref|NP_564981.1| serine-arginine-aspartate-rich protein SHW1 [Arabidopsis thaliana] Length=192 E_value=7e-40 identity=84/93_(90%)
BC2F2-pC6	STRG.20616.3	C6	43583176	43584911	Length=1331	gi|18409408|ref|NP_564981.1| serine-arginine-aspartate-rich protein SHW1 [Arabidopsis thaliana] Length=192 E_value=6e-14 identity=34/41_(83%)
BC2F2-pC6	STRG.20617.1	C6	43585284	43589424	Length=3323	gi|590710420|ref|XP_007048823.1| BED zinc finger,hAT family dimerization domain [Theobroma cacao] Length=657 E_value=0.0 identity=374/665_(56%)
BC2F2-pC6	STRG.20614.1	C6	43623510	43624932	Length=769	gi|297838781|ref|XP_002887272.1| paired amphipathic helix repeat-containing protein [Arabidopsis lyrata subsp. lyrata] Length=1364 E_value=5e-104 identity=177/196_(90%)
BC2F2-pC6	STRG.20618.1	C6	43628328	43629277	Length=639	gi|334183798|ref|NP_177163.3| paired amphipathic helix protein Sin3-like 4 [Arabidopsis thaliana] Length=1326 E_value=3e-123 identity=188/220_(85%)
BC2F2-pC6	STRG.20622.1	C6	43676187	43678581	Length=1914	gi|590693990|ref|XP_007044484.1| Zinc finger MYND domain-containing protein 15 isoform 1 [Theobroma cacao] Length=527 E_value=0.0 identity=417/503_(83%)
BC2F2-pC6	STRG.20621.1	C6	43681206	43683311	Length=1402	gi|15223067|ref|NP_177174.1| matrix metalloproteinase [Arabidopsis thaliana] Length=378 E_value=0.0 identity=338/382_(88%)
BC2F2-pC6	STRG.20629.3	C6	43754078	43758770	Length=1556	gi|15223460|ref|NP_176009.1| putative LRR receptor-like serine/threonine-protein kinase [Arabidopsis thaliana] Length=1032 E_value=0.0 identity=390/466_(84%)
BC2F2-pC6	STRG.20629.1	C6	43754078	43758770	Length=1624	gi|15223460|ref|NP_176009.1| putative LRR receptor-like serine/threonine-protein kinase [Arabidopsis thaliana] Length=1032 E_value=0.0 identity=416/507_(82%)
BC2F2-pC6	STRG.20629.2	C6	43754078	43758770	Length=1733	gi|297853362|ref|XP_002894562.1| leucine-rich repeat family protein [Arabidopsis lyrata subsp. lyrata] Length=1031 identity=237/296_(80%)
BC2F2-pC6	STRG.20630.1	C6	43765731	43778266	Length=1484	gi|22330543|ref|NP_177187.2| potassium transporter 6 [Arabidopsis thaliana] Length=782 E_value=0.0 identity=360/418_(86%)
BC2F2-pC6	STRG.20631.1	C6	43778383	43780106	Length=1015	gi|22330543|ref|NP_177187.2| potassium transporter 6 [Arabidopsis thaliana] Length=782 E_value=0.0 identity=300/328_(91%)
BC2F2-pC6	STRG.20626.1	C6	43816953	43819304	Length=2167	gi|334183807|ref|NP_001185361.1| polygalacturonase 2 [Arabidopsis thaliana] Length=626 E_value=0.0 identity=543/612_(89%)
BC2F2-pC6	STRG.20625.1	C6	43853552	43853808	Length=257	gi|297845422|ref|XP_002890592.1| predicted protein [Arabidopsis lyrata subsp. lyrata] Length=258 E_value=9e-10 identity=23/26_(88%)
BC2F2-pC6	STRG.20628.1	C6	43878604	43882171	Length=1844	gi|297838837|ref|XP_002887300.1| kinase family protein [Arabidopsis lyrata subsp. lyrata] Length=604 E_value=0.0 identity=401/602_(67%)
BC2F2-pC6	STRG.20632.1	C6	43898639	43899634	Length=799	gi|30681825|ref|NP_172533.2| ADP-ribosylation factor A1F [Arabidopsis thaliana] Length=181 E_value=4e-77 identity=113/113_(100%)
BC2F2-pC6	STRG.20634.1	C6	43902642	43907346	Length=3524	gi|15238303|ref|NP_199029.1| Regulator of chromosome condensation (RCC1) family with FYVE zinc finger domain [Arabidopsis thaliana] Length=1073 E_value=0.0 identity=875/1059_(83%)
BC2F2-pC6	STRG.20633.1	C6	43945304	43948388	Length=2275	gi|15223169|ref|NP_177209.1| cysteine-rich receptor-like protein kinase 2 [Arabidopsis thaliana] Length=649 E_value=0.0 identity=468/552_(85%)
BC2F2-pC6	STRG.20635.1	C6	43980480	43983388	Length=1968	gi|297838853|ref|XP_002887308.1| predicted protein [Arabidopsis lyrata subsp. lyrata] Length=466 E_value=0.0 identity=413/470_(88%)
BC2F2-pC6	STRG.20636.1	C6	43992203	43993394	Length=603	gi|15227987|ref|NP_181192.1| bifunctional enolase 2/transcriptional activator [Arabidopsis thaliana] Length=444 identity=30/37_(81%)
BC2F2-pC6	STRG.20636.2	C6	43992203	43993394	Length=698	gi|15227987|ref|NP_181192.1| bifunctional enolase 2/transcriptional activator [Arabidopsis thaliana] Length=444 identity=30/38_(79%)
BC2F2-pC6	STRG.20636.3	C6	43992203	43993394	Length=1011	gi|15227987|ref|NP_181192.1| bifunctional enolase 2/transcriptional activator [Arabidopsis thaliana] Length=444 identity=30/37_(81%)
BC2F2-pC6	STRG.20637.1	C6	43993396	43994761	Length=272	gi|659125313|ref|XP_008462621.1| PREDICTED: ribosome biogenesis protein NSA2 homolog [Cucumis melo] Length=260 E_value=1e-29 identity=53/68_(78%)
BC2F2-pC6	STRG.20638.1	C6	43994860	43995381	Length=346	gi|15237303|ref|NP_200104.1| plastidial pyruvate kinase 2 [Arabidopsis thaliana] Length=579 identity=59/61_(97%)
BC2F2-pC6	STRG.20638.2	C6	43994860	43995381	Length=430	gi|568864046|ref|XP_006485421.1| PREDICTED: pyruvate kinase isozyme G, chloroplastic-like isoform X1 [Citrus sinensis] Length=570 identity=51/61_(84%)
BC2F2-pC6	STRG.20639.1	C6	44041396	44043322	Length=1321	gi|297838865|ref|XP_002887314.1| F-box family protein [Arabidopsis lyrata subsp. lyrata] Length=345 identity=143/160_(89%)
BC2F2-pC6	STRG.20642.1	C6	44124042	44128055	Length=1671	gi|15223222|ref|NP_177228.1| endo-1,4-beta-glucanase [Arabidopsis thaliana] Length=492 E_value=0.0 identity=455/499_(91%)
BC2F2-pC6	STRG.20643.1	C6	44138130	44139273	Length=891	gi|30698743|ref|NP_177231.2| protein kinase family protein [Arabidopsis thaliana] Length=425 E_value=3e-156 identity=210/226_(93%)
BC2F2-pC6	STRG.20643.2	C6	44138130	44139273	Length=972	gi|30698743|ref|NP_177231.2| protein kinase family protein [Arabidopsis thaliana] Length=425 E_value=3e-149 identity=209/253_(83%)
BC2F2-pC6	STRG.20644.1	C6	44149678	44152653	Length=2801	gi|571470655|ref|XP_006585081.1| PREDICTED: daple-like protein-like [Glycine max] Length=993 E_value=3e-68 identity=268/706_(38%)
BC2F2-pC6	STRG.20646.1	C6	44159164	44161993	Length=2079	gi|590696561|ref|XP_007045198.1| Transmembrane protein 214-A isoform 1 [Theobroma cacao] Length=582 E_value=1e-174 identity=261/422_(62%)
BC2F2-pC6	STRG.20645.1	C6	44186405	44187422	Length=912	gi|297805350|ref|XP_002870559.1| predicted protein [Arabidopsis lyrata subsp. lyrata] Length=121 E_value=2e-22 identity=52/110_(47%)
BC2F2-pC6	STRG.20648.1	C6	44200551	44201237	Length=387	gi|297838897|ref|XP_002887330.1| C2 domain-containing protein [Arabidopsis lyrata subsp. lyrata] Length=165 E_value=2e-38 identity=61/70_(87%)
BC2F2-pC6	STRG.20650.1	C6	44206125	44207822	Length=1076	gi|15230933|ref|NP_191360.1| plastoglobulin 34kD [Arabidopsis thaliana] Length=308 E_value=2e-15 identity=42/92_(46%)
BC2F2-pC6	STRG.20651.1	C6	44281178	44283339	Length=1294	gi|659072858|ref|XP_008467131.1| PREDICTED: LOW QUALITY PROTEIN: uncharacterized protein LOC103504559 [Cucumis melo] Length=258 E_value=1e-107 identity=162/237_(68%)
BC2F2-pC6	STRG.20652.1	C6	44388375	44388821	Length=447	gi|297838923|ref|XP_002887343.1| predicted protein [Arabidopsis lyrata subsp. lyrata] Length=1653 E_value=4e-67 identity=121/174_(70%)
BC2F2-pC6	STRG.20655.1	C6	44400544	44414841	Length=2549	gi|18409745|ref|NP_565008.1| protein LOW PHOSPHATE ROOT2 [Arabidopsis thaliana] Length=581 E_value=0.0 identity=456/525_(87%)
BC2F2-pC6	STRG.20660.1	C6	44438535	44440491	Length=1369	gi|18409756|ref|NP_565010.1| RNA polymerase II transcription elongation factor [Arabidopsis thaliana] Length=326 E_value=1e-87 identity=138/167_(83%)
BC2F2-pC6	STRG.20658.1	C6	44451454	44453490	Length=1512	gi|115434234|ref|NP_001041875.1| Os01g0121300 [Oryza sativa Japonica Group] Length=540 E_value=1e-116 identity=204/431_(47%)
BC2F2-pC6	STRG.20657.1	C6	44462859	44463439	Length=581	gi|297828920|ref|XP_002882342.1| endopeptidase inhibitor [Arabidopsis lyrata subsp. lyrata] Length=203 E_value=2e-12 identity=37/77_(48%)
BC2F2-pC6	STRG.20661.1	C6	44469813	44470472	Length=660	gi|568828941|ref|XP_006468792.1| PREDICTED: cyclin-D1-binding protein 1 homolog isoform X2 [Citrus sinensis] Length=366 E_value=4e-49 identity=107/219_(49%)
BC2F2-pC6	STRG.20662.1	C6	44479663	44483021	Length=3359	gi|30698782|ref|NP_177277.2| pentatricopeptide repeat-containing protein [Arabidopsis thaliana] Length=879 E_value=0.0 identity=661/875_(76%)
BC2F2-pC6	STRG.20668.1	C6	44510346	44518856	Length=4181	gi|334183827|ref|NP_001185370.1| UDP-glucose:glycoprotein glucosyltransferase [Arabidopsis thaliana] Length=1614 E_value=0.0 identity=1232/1385_(89%)
BC2F2-pC6	STRG.20669.1	C6	44520673	44523105	Length=1455	gi|145339824|ref|NP_567149.2| FMN-linked oxidoreductases superfamily protein [Arabidopsis thaliana] Length=419 E_value=0.0 identity=367/426_(86%)
BC2F2-pC6	STRG.20663.1	C6	44532917	44536607	Length=2105	gi|334188608|ref|NP_201175.2| zinc ion binding / DNA binding protein [Arabidopsis thaliana] Length=602 E_value=0.0 identity=352/554_(64%)
BC2F2-pC6	STRG.20664.1	C6	44536817	44540990	Length=2811	gi|449479787|ref|XP_004155707.1| PREDICTED: LOW QUALITY PROTEIN: uncharacterized protein LOC101228897 [Cucumis sativus] Length=842 E_value=0.0 identity=461/808_(57%)
BC2F2-pC6	STRG.20667.1	C6	44544626	44550598	Length=2455	gi|18409811|ref|NP_565015.1| Vps52 / Sac2-like protein [Arabidopsis thaliana] Length=707 E_value=0.0 identity=677/708_(96%)
BC2F2-pC6	STRG.20665.1	C6	44559492	44560577	Length=694	gi|297841899|ref|XP_002888831.1| glycerophosphoryl diester phosphodiesterase family protein [Arabidopsis lyrata subsp. lyrata] Length=329 E_value=1e-126 identity=179/204_(88%)
BC2F2-pC6	STRG.20666.1	C6	44563006	44563712	Length=411	gi|30690394|ref|NP_851080.1| serine hydroxymethyltransferase 2 [Arabidopsis thaliana] Length=517 E_value=6e-94 identity=134/137_(98%)
BC2F2-pC6	STRG.20671.1	C6	44580423	44581954	Length=1453	gi|297841905|ref|XP_002888834.1| glycosyl hydrolase family 9 protein [Arabidopsis lyrata subsp. lyrata] Length=484 identity=155/164_(95%)
BC2F2-pC6	STRG.20672.1	C6	44661572	44665294	Length=2482	gi|18409854|ref|NP_565017.1| tubulin folding cofactor E / Pfifferling (PFI) [Arabidopsis thaliana] Length=531 E_value=0.0 identity=441/531_(83%)
BC2F2-pC6	STRG.20674.1	C6	44673138	44675170	Length=1177	gi|18409870|ref|NP_565018.1| Rieske (2Fe-2S) domain-containing protein [Arabidopsis thaliana] Length=287 E_value=3e-146 identity=245/278_(88%)
BC2F2-pC6	STRG.20676.1	C6	44725543	44727580	Length=1550	gi|15217543|ref|NP_177315.1| choline kinase 1 [Arabidopsis thaliana] Length=346 E_value=0.0 identity=304/338_(90%)
BC2F2-pC6	STRG.20676.2	C6	44725543	44727580	Length=1695	gi|15217543|ref|NP_177315.1| choline kinase 1 [Arabidopsis thaliana] Length=346 E_value=7e-137 identity=191/218_(88%)
BC2F2-pC6	STRG.20679.1	C6	44757658	44759148	Length=1168	gi|297839005|ref|XP_002887384.1| predicted protein [Arabidopsis lyrata subsp. lyrata] Length=501 E_value=2e-176 identity=285/392_(73%)
BC2F2-pC6	STRG.20680.1	C6	44761928	44762752	Length=577	gi|297841927|ref|XP_002888845.1| phosphoribosyltransferase family protein [Arabidopsis lyrata subsp. lyrata] Length=187 E_value=4e-94 identity=135/157_(86%)
BC2F2-pC6	STRG.20677.1	C6	44778575	44779306	Length=732	gi|115439573|ref|NP_001044066.1| Os01g0715800 [Oryza sativa Japonica Group] Length=205 E_value=3e-27 identity=60/114_(53%)
BC2F2-pC6	STRG.20682.1	C6	44788818	44794733	Length=2448	gi|18409920|ref|NP_565025.1| bc1 complex kinase ABC1K5 [Arabidopsis thaliana] Length=692 identity=391/438_(89%)
BC2F2-pC6	STRG.20682.2	C6	44788818	44794733	Length=2524	gi|18409920|ref|NP_565025.1| bc1 complex kinase ABC1K5 [Arabidopsis thaliana] Length=692 E_value=0.0 identity=629/734_(86%)
BC2F2-pC6	STRG.20682.3	C6	44788818	44794733	Length=2428	gi|18409920|ref|NP_565025.1| bc1 complex kinase ABC1K5 [Arabidopsis thaliana] Length=692 E_value=0.0 identity=629/702_(90%)
BC2F2-pC6	STRG.20681.1	C6	44803837	44806412	Length=1451	gi|79321133|ref|NP_001031266.1| tyrosine phosphatase 1 [Arabidopsis thaliana] Length=340 E_value=0.0 identity=274/330_(83%)
BC2F2-pC6	STRG.20686.1	C6	44903699	44905946	Length=1507	gi|186494687|ref|NP_001117584.1| histidinol-phosphate aminotransferase 2 [Arabidopsis thaliana] Length=417 E_value=0.0 identity=370/417_(89%)
BC2F2-pC6	STRG.20688.1	C6	44934323	44940326	Length=2279	gi|18409955|ref|NP_565030.1| ABC transporter G family member 25 [Arabidopsis thaliana] Length=662 E_value=0.0 identity=570/663_(86%)
BC2F2-pC6	STRG.20684.1	C6	44951533	44952319	Length=787	gi|502118711|ref|XP_004496376.1| PREDICTED: probable serine/threonine-protein kinase DDB_G0278665-like [Cicer arietinum] Length=201 E_value=4e-27 identity=74/155_(48%)
BC2F2-pC6	STRG.20687.1	C6	44976517	44978654	Length=1878	gi|22330577|ref|NP_177343.2| receptor homology-transmembrane-RING H2 domain protein RMR2 [Arabidopsis thaliana] Length=448 E_value=0.0 identity=368/430_(86%)
BC2F2-pC6	STRG.20689.1	C6	44995076	44997824	Length=2265	gi|15218305|ref|NP_177346.1| transcription factor TCP22 [Arabidopsis thaliana] Length=375 E_value=6e-85 identity=238/328_(73%)
BC2F2-pC6	STRG.20690.1	C6	45102910	45104188	Length=884	gi|15218382|ref|NP_177360.1| patellin-1 [Arabidopsis thaliana] Length=573 E_value=3e-117 identity=172/185_(93%)
BC2F2-pC6	STRG.20691.1	C6	45108005	45112868	Length=576	gi|502126511|ref|XP_004499335.1| PREDICTED: mitochondrial inner membrane organizing system protein 1-like isoform X4 [Cicer arietinum] Length=97 E_value=7e-28 identity=59/83_(71%)
BC2F2-pC6	STRG.20694.1	C6	45113747	45115000	Length=1009	gi|18410010|ref|NP_565037.1| C3HC4-type RING finger protein [Arabidopsis thaliana] Length=185 E_value=6e-79 identity=143/160_(89%)
BC2F2-pC6	STRG.20693.1	C6	45122511	45124877	Length=1245	gi|15218385|ref|NP_177363.1| leucine-rich receptor-like protein kinase [Arabidopsis thaliana] Length=977 E_value=2e-109 identity=194/268_(72%)
BC2F2-pC6	STRG.20692.1	C6	45126675	45127360	Length=686	gi|15218385|ref|NP_177363.1| leucine-rich receptor-like protein kinase [Arabidopsis thaliana] Length=977 E_value=4e-72 identity=121/175_(69%)
BC2F2-pC6	STRG.20700.1	C6	45395398	45400005	Length=2757	gi|297841975|ref|XP_002888869.1| APUM23 [Arabidopsis lyrata subsp. lyrata] Length=753 E_value=0.0 identity=607/733_(83%)
BC2F2-pC6	STRG.20699.1	C6	45411137	45412264	Length=788	gi|79321150|ref|NP_001031267.1| 40S ribosomal protein Sa-1 [Arabidopsis thaliana] Length=294 E_value=2e-152 identity=222/236_(94%)
BC2F2-pC6	STRG.20701.1	C6	45416348	45417690	Length=1139	gi|645243836|ref|XP_008228158.1| PREDICTED: mediator of RNA polymerase II transcription subunit 15 [Prunus mume] Length=1342 E_value=1e-52 identity=181/393_(46%)
BC2F2-pC6	STRG.20703.1	C6	45421368	45423081	Length=985	gi|297841981|ref|XP_002888872.1| heat shock protein binding protein [Arabidopsis lyrata subsp. lyrata] Length=179 E_value=6e-56 identity=132/184_(72%)
BC2F2-pC6	STRG.20704.1	C6	45433920	45434660	Length=741	gi|18410081|ref|NP_565042.1| SAUR-like auxin-responsive protein family [Arabidopsis thaliana] Length=119 E_value=8e-56 identity=107/119_(90%)
BC2F2-pC6	STRG.20705.1	C6	45439137	45441874	Length=2000	gi|186494836|ref|NP_177388.2| protein SLOW WALKER2 [Arabidopsis thaliana] Length=1043 E_value=0.0 identity=344/428_(80%)
BC2F2-pC6	STRG.20706.1	C6	45445288	45447373	Length=1279	gi|18410088|ref|NP_565043.1| jasmonate-zim-domain protein 6 [Arabidopsis thaliana] Length=269 E_value=1e-108 identity=188/266_(71%)
BC2F2-pC6	STRG.20709.1	C6	45486709	45490611	Length=2717	gi|590620907|ref|XP_007024661.1| Inter-alpha-trypsin inhibitor heavy chain-related, putative [Theobroma cacao] Length=752 E_value=0.0 identity=410/760_(54%)
BC2F2-pC6	STRG.20709.2	C6	45486709	45490611	Length=2792	gi|590620907|ref|XP_007024661.1| Inter-alpha-trypsin inhibitor heavy chain-related, putative [Theobroma cacao] Length=752 E_value=0.0 identity=409/785_(52%)
BC2F2-pC6	STRG.20707.1	C6	45504913	45505685	Length=773	gi|297601434|ref|NP_001050842.2| Os03g0665700 [Oryza sativa Japonica Group] Length=115 E_value=5e-21 identity=43/91_(47%)
BC2F2-pC6	STRG.20710.1	C6	45526204	45531203	Length=3730	gi|334183864|ref|NP_001185383.1| exportin-T [Arabidopsis thaliana] Length=988 E_value=0.0 identity=831/990_(84%)
BC2F2-pC6	STRG.20708.1	C6	45534758	45535756	Length=999	gi|15218535|ref|NP_177405.1| germin-like protein subfamily 3 member 1 [Arabidopsis thaliana] Length=208 E_value=1e-102 identity=160/182_(88%)
BC2F2-pC6	STRG.20714.1	C6	45538680	45540610	Length=1344	gi|79378061|ref|NP_177408.3| NAD(P)-binding Rossmann-fold superfamily protein [Arabidopsis thaliana] Length=312 E_value=6e-171 identity=259/340_(76%)
BC2F2-pC6	STRG.20714.2	C6	45538680	45540610	Length=1263	gi|79378061|ref|NP_177408.3| NAD(P)-binding Rossmann-fold superfamily protein [Arabidopsis thaliana] Length=312 E_value=1e-177 identity=257/313_(82%)
BC2F2-pC6	STRG.20714.3	C6	45538680	45540610	Length=1243	gi|79378061|ref|NP_177408.3| NAD(P)-binding Rossmann-fold superfamily protein [Arabidopsis thaliana] Length=312 identity=161/197_(82%)
BC2F2-pC6	STRG.20711.1	C6	45542104	45545082	Length=2067	gi|18410146|ref|NP_565045.1| myb family transcription factor TRFL6 [Arabidopsis thaliana] Length=624 E_value=0.0 identity=424/639_(66%)
BC2F2-pC6	STRG.20712.1	C6	45546065	45546778	Length=433	gi|79321186|ref|NP_001031270.1| developmentally regulated G-protein 2 [Arabidopsis thaliana] Length=399 E_value=1e-97 identity=142/144_(99%)
BC2F2-pC6	STRG.20713.1	C6	45552278	45554167	Length=1442	gi|15218564|ref|NP_177412.1| cinnamyl-alcohol dehydrogenase [Arabidopsis thaliana] Length=355 E_value=0.0 identity=307/348_(88%)
BC2F2-pC6	STRG.20716.1	C6	45568736	45573499	Length=2107	gi|15218569|ref|NP_177415.1| casein kinase 1-like protein 2 [Arabidopsis thaliana] Length=465 E_value=0.0 identity=429/465_(92%)
BC2F2-pC6	STRG.20716.2	C6	45568736	45573499	Length=2158	gi|15218569|ref|NP_177415.1| casein kinase 1-like protein 2 [Arabidopsis thaliana] Length=465 E_value=0.0 identity=429/465_(92%)
BC2F2-pC6	STRG.20715.1	C6	45583432	45584305	Length=874	gi|15218593|ref|NP_177419.1| translocase inner membrane subunit 23-2 [Arabidopsis thaliana] Length=188 E_value=5e-77 identity=129/146_(88%)
BC2F2-pC6	STRG.20718.1	C6	45592134	45594815	Length=2195	gi|334183875|ref|NP_001185385.1| protein phosphatase 2C 16 [Arabidopsis thaliana] Length=511 E_value=0.0 identity=420/521_(81%)
BC2F2-pC6	STRG.20718.2	C6	45592134	45594815	Length=2325	gi|145327227|ref|NP_001077815.1| protein phosphatase 2C 16 [Arabidopsis thaliana] Length=406 E_value=0.0 identity=324/416_(78%)
BC2F2-pC6	STRG.20717.1	C6	45599380	45600896	Length=1517	gi|297839145|ref|XP_002887454.1| mitochondrial substrate carrier family protein [Arabidopsis lyrata subsp. lyrata] Length=349 E_value=0.0 identity=308/338_(91%)
BC2F2-pC6	STRG.20721.1	C6	45715195	45718912	Length=2957	gi|590566994|ref|XP_007010390.1| Retrotransposon, unclassified-like protein [Theobroma cacao] Length=1368 identity=60/184_(33%)
BC2F2-pC6	STRG.20721.2	C6	45715195	45718912	Length=3031	gi|590566994|ref|XP_007010390.1| Retrotransposon, unclassified-like protein [Theobroma cacao] Length=1368 identity=101/303_(33%)
BC2F2-pC6	STRG.20719.1	C6	45720404	45721214	Length=555	gi|18410243|ref|NP_565052.1| inorganic pyrophosphatase 1 [Arabidopsis thaliana] Length=295 E_value=2e-98 identity=136/153_(89%)
BC2F2-pC6	STRG.20722.1	C6	45725948	45729781	Length=2546	gi|359482865|ref|XP_002276359.2| PREDICTED: anoctamin-7-like [Vitis vinifera] Length=660 E_value=0.0 identity=447/648_(69%)
BC2F2-pC6	STRG.20720.1	C6	45730117	45731273	Length=958	gi|297839171|ref|XP_002887467.1| SNF7 family protein [Arabidopsis lyrata subsp. lyrata] Length=203 E_value=7e-125 identity=198/203_(98%)
BC2F2-pC6	STRG.20728.1	C6	45739859	45744438	Length=3610	gi|18410265|ref|NP_565056.1| histone-lysine N-methyltransferase, H3 lysine-9 specific SUVH3 [Arabidopsis thaliana] Length=669 E_value=0.0 identity=490/648_(76%)
BC2F2-pC6	STRG.20724.1	C6	45760366	45763291	Length=2522	gi|15219405|ref|NP_177463.1| putative integral membrane protein [Arabidopsis thaliana] Length=779 E_value=0.0 identity=553/755_(73%)
BC2F2-pC6	STRG.20725.1	C6	45792798	45794262	Length=752	gi|297842067|ref|XP_002888915.1| nascent polypeptide-associated complex domain-containing protein [Arabidopsis lyrata subsp. lyrata] Length=165 E_value=1e-77 identity=149/167_(89%)
BC2F2-pC6	STRG.20726.1	C6	45794510	45796949	Length=1737	gi|590666963|ref|XP_007037111.1| Homeobox-leucine zipper protein ATHB-15, putative isoform 1 [Theobroma cacao] Length=489 E_value=4e-134 identity=258/494_(52%)
BC2F2-pC6	STRG.20727.1	C6	45797621	45799116	Length=1340	gi|297842071|ref|XP_002888917.1| GDP-4-keto-6-deoxymannose-3,5-epimerase-4-reductase 1 [Arabidopsis lyrata subsp. lyrata] Length=323 E_value=0.0 identity=298/322_(93%)
BC2F2-pC6	STRG.20729.1	C6	45847557	45858267	Length=849	gi|18410311|ref|NP_565061.1| kunitz trypsin inhibitor 1 [Arabidopsis thaliana] Length=215 E_value=4e-49 identity=114/218_(52%)
BC2F2-pC6	STRG.20734.1	C6	45914999	45918818	Length=2659	gi|15219456|ref|NP_177479.1| homeobox-leucine zipper protein HDG11 [Arabidopsis thaliana] Length=722 E_value=0.0 identity=579/703_(82%)
BC2F2-pC6	STRG.20734.2	C6	45914999	45918818	Length=2726	gi|15219456|ref|NP_177479.1| homeobox-leucine zipper protein HDG11 [Arabidopsis thaliana] Length=722 E_value=0.0 identity=464/580_(80%)
BC2F2-pC6	STRG.20732.1	C6	45921852	45923438	Length=1348	gi|15219457|ref|NP_177480.1| sucrose synthase 6 [Arabidopsis thaliana] Length=942 E_value=0.0 identity=432/448_(96%)
BC2F2-pC6	STRG.20730.1	C6	45938793	45940988	Length=2196	gi|334183891|ref|NP_177483.2| pentatricopeptide repeat-containing protein [Arabidopsis thaliana] Length=568 E_value=0.0 identity=433/572_(76%)
BC2F2-pC6	STRG.20733.1	C6	45954349	45955083	Length=618	gi|186495067|ref|NP_001117595.1| sec34-like protein [Arabidopsis thaliana] Length=784 E_value=2e-33 identity=64/67_(96%)
BC2F2-pC6	STRG.20735.1	C6	45956345	45958048	Length=1225	gi|297839207|ref|XP_002887485.1| kinase family protein [Arabidopsis lyrata subsp. lyrata] Length=1161 E_value=9e-136 identity=296/424_(70%)
BC2F2-pC6	STRG.20738.1	C6	46000933	46004408	Length=2245	gi|297839217|ref|XP_002887490.1| pin-formed 1 [Arabidopsis lyrata subsp. lyrata] Length=622 E_value=0.0 identity=534/610_(88%)
BC2F2-pC6	STRG.20740.1	C6	46059657	46059917	Length=261	gi|334183898|ref|NP_001185393.1| alpha dioxygenase [Arabidopsis thaliana] Length=640 E_value=1e-50 identity=74/87_(85%)
BC2F2-pC6	STRG.20739.1	C6	46067667	46068807	Length=1141	No annotation
BC2F2-pC6	STRG.20743.1	C6	46083258	46086467	Length=3210	gi|297839237|ref|XP_002887500.1| pentatricopeptide repeat-containing protein [Arabidopsis lyrata subsp. lyrata] Length=989 E_value=0.0 identity=749/930_(81%)
BC2F2-pC6	STRG.20745.1	C6	46086902	46091265	Length=1819	gi|297839239|ref|XP_002887501.1| transducin family protein [Arabidopsis lyrata subsp. lyrata] Length=512 E_value=0.0 identity=476/512_(93%)
BC2F2-pC6	STRG.20744.1	C6	46095963	46098075	Length=1917	gi|297839243|ref|XP_002887503.1| glycosyl transferase family 28 protein [Arabidopsis lyrata subsp. lyrata] Length=435 E_value=0.0 identity=359/462_(78%)
BC2F2-pC6	STRG.20746.1	C6	46104895	46107622	Length=1814	gi|255567812|ref|XP_002524884.1| catalytic, putative [Ricinus communis] Length=470 identity=97/165_(59%)
BC2F2-pC6	STRG.20746.2	C6	46104895	46107622	Length=1810	gi|255567812|ref|XP_002524884.1| catalytic, putative [Ricinus communis] Length=470 identity=97/165_(59%)
BC2F2-pC6	STRG.20747.1	C6	46115178	46119245	Length=1796	gi|186495165|ref|NP_565074.2| protein SAR Deficient 1 [Arabidopsis thaliana] Length=451 E_value=0.0 identity=317/464_(68%)
BC2F2-pC6	STRG.20748.1	C6	46138579	46140617	Length=1455	gi|590664720|ref|XP_007036550.1| Cysteine-rich RLK 29 isoform 1 [Theobroma cacao] Length=390 identity=159/253_(63%)
BC2F2-pC6	STRG.20749.1	C6	46148459	46150706	Length=1336	gi|22330606|ref|NP_177525.2| RNA processing factor CstF64-like protein [Arabidopsis thaliana] Length=388 E_value=2e-141 identity=283/378_(75%)
BC2F2-pC6	STRG.20750.1	C6	46172364	46176074	Length=2467	gi|18410487|ref|NP_565075.1| alpha/beta-hydrolase domain-containing protein [Arabidopsis thaliana] Length=704 E_value=0.0 identity=609/706_(86%)
BC2F2-pC6	STRG.20750.2	C6	46172364	46176074	Length=2637	gi|30698974|ref|NP_849883.1| alpha/beta-hydrolase domain-containing protein [Arabidopsis thaliana] Length=635 E_value=0.0 identity=309/342_(90%)
BC2F2-pC6	STRG.20751.1	C6	46180320	46180793	Length=225	gi|22330616|ref|NP_177535.2| transmembrane Fragile-X-F-associated protein [Arabidopsis thaliana] Length=466 E_value=4e-40 identity=69/72_(96%)
BC2F2-pC6	STRG.20754.1	C6	46182624	46190131	Length=3592	gi|297842145|ref|XP_002888954.1| membrane alanyl aminopeptidase [Arabidopsis lyrata subsp. lyrata] Length=1390 E_value=0.0 identity=955/1124_(85%)
BC2F2-pC6	STRG.20755.1	C6	46206541	46209387	Length=1534	gi|42563213|ref|NP_565077.2| signal peptide peptidase [Arabidopsis thaliana] Length=677 E_value=0.0 identity=425/495_(86%)
BC2F2-pC6	STRG.20756.1	C6	46209455	46210615	Length=846	gi|42563213|ref|NP_565077.2| signal peptide peptidase [Arabidopsis thaliana] Length=677 E_value=2e-120 identity=177/189_(94%)
BC2F2-pC6	STRG.20753.1	C6	46227503	46228915	Length=289	gi|568858617|ref|XP_006482844.1| PREDICTED: 60S ribosomal protein L6-like [Citrus sinensis] Length=233 E_value=5e-42 identity=70/74_(95%)
BC2F2-pC6	STRG.20752.1	C6	46247808	46248417	Length=610	gi|297839289|ref|XP_002887526.1| predicted protein [Arabidopsis lyrata subsp. lyrata] Length=346 E_value=2e-136 identity=179/203_(88%)
BC2F2-pC6	STRG.20757.1	C6	46267266	46268031	Length=766	gi|297839289|ref|XP_002887526.1| predicted protein [Arabidopsis lyrata subsp. lyrata] Length=346 E_value=2e-144 identity=191/238_(80%)
BC2F2-pC6	STRG.20759.1	C6	46302986	46319144	Length=1732	gi|18410540|ref|NP_565080.1| mitochondrial transcription termination factor family protein [Arabidopsis thaliana] Length=445 E_value=0.0 identity=327/446_(73%)
BC2F2-pC6	STRG.20758.1	C6	46332073	46337031	Length=1744	gi|186495296|ref|NP_177557.2| receptor like protein 13 [Arabidopsis thaliana] Length=1000 E_value=0.0 identity=324/482_(67%)
BC2F2-pC6	STRG.20760.1	C6	46363637	46367549	Length=3569	gi|186495325|ref|NP_177566.3| phosphoribosylformylglycinamidine synthase [Arabidopsis thaliana] Length=1407 E_value=0.0 identity=1026/1140_(90%)
BC2F2-pC6	STRG.20761.1	C6	46369358	46374607	Length=4300	gi|297842179|ref|XP_002888971.1| ATHSP101 [Arabidopsis lyrata subsp. lyrata] Length=911 E_value=0.0 identity=863/900_(96%)
BC2F2-pC6	STRG.20780.1	C6	46377355	46381317	Length=2171	gi|238479065|ref|NP_001154470.1| putative serine/threonine kinase [Arabidopsis thaliana] Length=690 E_value=0.0 identity=582/690_(84%)
BC2F2-pC6	STRG.20781.2	C6	46382551	46386016	Length=2324	gi|15221221|ref|NP_177575.1| Intron maturase, type II family protein [Arabidopsis thaliana] Length=753 E_value=0.0 identity=485/553_(88%)
BC2F2-pC6	STRG.20781.1	C6	46382551	46386016	Length=539	gi|15221220|ref|NP_177574.1| dolichyl-phosphate mannosy synthase 2 [Arabidopsis thaliana] Length=80 E_value=5e-34 identity=69/73_(95%)
BC2F2-pC6	STRG.20782.1	C6	46400948	46403098	Length=1139	gi|18410608|ref|NP_565085.1| RING/U-box superfamily protein [Arabidopsis thaliana] Length=223 E_value=2e-111 identity=198/223_(89%)
BC2F2-pC6	STRG.20782.2	C6	46400948	46403098	Length=1230	gi|18410608|ref|NP_565085.1| RING/U-box superfamily protein [Arabidopsis thaliana] Length=223 identity=82/94_(87%)
BC2F2-pC6	STRG.20783.1	C6	46451726	46453142	Length=800	gi|357487155|ref|XP_003613865.1| Endoplasmic reticulum membrane protein, putative [Medicago truncatula] Length=202 E_value=4e-73 identity=109/195_(56%)
BC2F2-pC6	STRG.20784.1	C6	46456798	46458395	Length=1598	gi|356576063|ref|XP_003556154.1| PREDICTED: UPF0496 protein 4-like [Glycine max] Length=404 E_value=4e-144 identity=242/407_(59%)
BC2F2-pC6	STRG.20785.1	C6	46462470	46464230	Length=1159	gi|15221261|ref|NP_177587.1| geranylgeranyl diphosphate reductase [Arabidopsis thaliana] Length=467 E_value=0.0 identity=344/363_(95%)
BC2F2-pC6	STRG.20786.1	C6	46506983	46509668	Length=2596	gi|15221300|ref|NP_177597.1| pentatricopeptide repeat-containing protein [Arabidopsis thaliana] Length=763 E_value=0.0 identity=538/625_(86%)
BC2F2-pC6	STRG.20763.1	C6	46636660	46640458	Length=2445	gi|15222037|ref|NP_177629.1| ADP-glucose pyrophosphorylase family protein [Arabidopsis thaliana] Length=415 E_value=0.0 identity=394/415_(95%)
BC2F2-pC6	STRG.20764.1	C6	46652439	46654150	Length=1160	gi|18410737|ref|NP_565096.1| protein TIFY 10B [Arabidopsis thaliana] Length=249 identity=94/132_(71%)
BC2F2-pC6	STRG.20765.1	C6	46655628	46659673	Length=2255	gi|334183918|ref|NP_001185400.1| 3-oxoacyl-[acyl-carrier-protein] synthase II [Arabidopsis thaliana] Length=541 E_value=0.0 identity=482/549_(88%)
BC2F2-pC6	STRG.20767.1	C6	46669489	46672668	Length=2026	gi|79380731|ref|NP_177638.2| protein accumulation and replication of chloroplast 3 [Arabidopsis thaliana] Length=741 E_value=0.0 identity=521/595_(88%)
BC2F2-pC6	STRG.20768.1	C6	46672949	46673823	Length=594	gi|79380731|ref|NP_177638.2| protein accumulation and replication of chloroplast 3 [Arabidopsis thaliana] Length=741 E_value=4e-52 identity=93/122_(76%)
BC2F2-pC6	STRG.20766.1	C6	46686830	46687807	Length=719	gi|115481666|ref|NP_001064426.1| Os10g0358600, partial [Oryza sativa Japonica Group] Length=302 identity=59/112_(53%)
BC2F2-pC6	STRG.20769.1	C6	46691728	46694392	Length=1240	gi|18410766|ref|NP_565100.1| putative 3-methyladenine glycosylase I [Arabidopsis thaliana] Length=329 E_value=6e-158 identity=252/326_(77%)
BC2F2-pC6	STRG.20770.1	C6	46695954	46696543	Length=297	gi|18410769|ref|NP_565101.1| J-domain protein required for chloroplast accumulation response 1 [Arabidopsis thaliana] Length=651 E_value=8e-41 identity=76/103_(74%)
BC2F2-pC6	STRG.20772.1	C6	46716159	46718001	Length=1165	gi|297839389|ref|XP_002887576.1| SEC14 cytosolic factor family protein [Arabidopsis lyrata subsp. lyrata] Length=296 E_value=0.0 identity=262/296_(89%)
BC2F2-pC6	STRG.20774.1	C6	46721405	46725591	Length=3362	gi|297842267|ref|XP_002889015.1| flavodoxin family protein [Arabidopsis lyrata subsp. lyrata] Length=647 E_value=0.0 identity=556/642_(87%)
BC2F2-pC6	STRG.20773.1	C6	46747330	46748480	Length=1151	gi|18410804|ref|NP_565106.1| homeobox protein 33 [Arabidopsis thaliana] Length=309 E_value=8e-101 identity=237/309_(77%)
BC2F2-pC6	STRG.20775.1	C6	46753513	46755777	Length=513	gi|145327247|ref|NP_001077825.1| protein RADIALIS-like 6 [Arabidopsis thaliana] Length=97 E_value=2e-58 identity=88/97_(91%)
BC2F2-pC6	STRG.20776.1	C6	46767883	46769616	Length=1308	gi|18410820|ref|NP_565107.1| putative Isoflavone reductase [Arabidopsis thaliana] Length=310 E_value=0.0 identity=264/311_(85%)
BC2F2-pC6	STRG.20777.1	C6	46770248	46772007	Length=1227	gi|15222191|ref|NP_177665.1| isoflavone reductase-like protein [Arabidopsis thaliana] Length=322 E_value=1e-170 identity=246/350_(70%)
BC2F2-pC6	STRG.20787.1	C6	46799918	46805244	Length=4697	gi|15221008|ref|NP_177666.1| auxin-like 1 protein [Arabidopsis thaliana] Length=1448 E_value=0.0 identity=997/1558_(64%)
BC2F2-pC6	STRG.20778.1	C6	46808238	46808974	Length=672	gi|297839413|ref|XP_002887588.1| EMB2184 [Arabidopsis lyrata subsp. lyrata] Length=145 E_value=3e-77 identity=114/133_(86%)
BC2F2-pC6	STRG.20789.1	C6	46809777	46811702	Length=1368	gi|297844936|ref|XP_002890349.1| predicted protein [Arabidopsis lyrata subsp. lyrata] Length=294 E_value=3e-04 identity=62/231_(27%)
BC2F2-pC6	STRG.20788.1	C6	46822035	46822890	Length=856	gi|42563231|ref|NP_177672.2| basic leucine-zipper 44 [Arabidopsis thaliana] Length=173 E_value=4e-36 identity=89/154_(58%)
BC2F2-pC6	STRG.20790.1	C6	46824651	46826579	Length=1685	gi|15231353|ref|NP_187354.1| DEAD-box ATP-dependent RNA helicase 50 [Arabidopsis thaliana] Length=781 E_value=6e-68 identity=113/141_(80%)
BC2F2-pC6	STRG.20792.1	C6	46831156	46833470	Length=1764	gi|15222225|ref|NP_177673.1| RING/U-box domain-containing protein [Arabidopsis thaliana] Length=455 E_value=0.0 identity=368/471_(78%)
BC2F2-pC6	STRG.20791.1	C6	46855806	46857469	Length=507	gi|18410856|ref|NP_565110.1| putative ubiquitin-conjugating enzyme E2 16 [Arabidopsis thaliana] Length=161 E_value=7e-75 identity=124/130_(95%)
BC2F2-pC6	STRG.20791.2	C6	46855806	46857469	Length=893	gi|18410856|ref|NP_565110.1| putative ubiquitin-conjugating enzyme E2 16 [Arabidopsis thaliana] Length=161 E_value=1e-46 identity=75/80_(94%)
BC2F2-pC6	STRG.20796.1	C6	46922014	46924277	Length=1604	gi|334183925|ref|NP_001185403.1| protein walls are thin 1 [Arabidopsis thaliana] Length=389 E_value=0.0 identity=373/392_(95%)
BC2F2-pC6	STRG.20795.1	C6	46956684	46958374	Length=1393	gi|297839443|ref|XP_002887603.1| zinc finger (B-box type) family protein [Arabidopsis lyrata subsp. lyrata] Length=325 E_value=1e-159 identity=263/334_(79%)
BC2F2-pC6	STRG.20793.1	C6	46962721	46963410	Length=690	gi|145327705|ref|NP_001077828.1| CCHC-type zinc knuckle protein [Arabidopsis thaliana] Length=257 E_value=9e-19 identity=47/80_(59%)
BC2F2-pC6	STRG.20794.1	C6	46975530	46976009	Length=480	gi|15222294|ref|NP_177688.1| SAUR-like auxin-responsive protein [Arabidopsis thaliana] Length=108 E_value=7e-58 identity=102/107_(95%)
BC2F2-pC6	STRG.20799.1	C6	47011875	47017571	Length=3475	gi|18410905|ref|NP_565114.1| 5'-3' exoribonuclease 3 [Arabidopsis thaliana] Length=1020 E_value=0.0 identity=783/880_(89%)
BC2F2-pC6	STRG.20798.1	C6	47029109	47031604	Length=1613	gi|297839453|ref|XP_002887608.1| zinc finger family protein [Arabidopsis lyrata subsp. lyrata] Length=461 E_value=0.0 identity=389/466_(83%)
BC2F2-pC6	STRG.20797.1	C6	47035802	47036598	Length=725	gi|568839883|ref|XP_006473905.1| PREDICTED: WEB family protein At1g75720-like [Citrus sinensis] Length=209 E_value=5e-36 identity=89/186_(48%)
BC2F2-pC6	STRG.20800.2	C6	47037200	47040721	Length=2236	gi|658043003|ref|XP_008357131.1| PREDICTED: ataxin-2 homolog [Malus domestica] Length=233 E_value=6.2 identity=15/33_(45%)
BC2F2-pC6	STRG.20800.1	C6	47037200	47040721	Length=1775	gi|658043003|ref|XP_008357131.1| PREDICTED: ataxin-2 homolog [Malus domestica] Length=233 E_value=4.7 identity=15/33_(45%)
BC2F2-pC6	STRG.20801.1	C6	47044983	47045809	Length=655	gi|18410924|ref|NP_565116.1| GA-responsive GAST1 protein-like protein [Arabidopsis thaliana] Length=98 E_value=8e-43 identity=91/98_(93%)
BC2F2-pC6	STRG.20801.2	C6	47044983	47045809	Length=731	gi|334183933|ref|NP_001185407.1| GA-responsive GAST1 protein-like protein [Arabidopsis thaliana] Length=97 E_value=4e-39 identity=66/74_(89%)
BC2F2-pC6	STRG.20803.1	C6	47064976	47066039	Length=976	gi|297839457|ref|XP_002887610.1| predicted protein [Arabidopsis lyrata subsp. lyrata] Length=236 E_value=1e-35 identity=72/109_(66%)
BC2F2-pC6	STRG.20804.1	C6	47066053	47066844	Length=792	gi|297842325|ref|XP_002889044.1| tubulin beta-1 chain [Arabidopsis lyrata subsp. lyrata] Length=447 E_value=4e-140 identity=191/191_(100%)
BC2F2-pC6	STRG.20805.1	C6	47068333	47068877	Length=545	gi|15222873|ref|NP_177706.1| tubulin beta-1 chain [Arabidopsis thaliana] Length=447 E_value=4e-93 identity=132/132_(100%)
BC2F2-pC6	STRG.20806.1	C6	47078425	47081866	Length=3369	gi|15222877|ref|NP_177710.1| receptor protein kinase CLAVATA1 [Arabidopsis thaliana] Length=980 E_value=0.0 identity=846/961_(88%)
BC2F2-pC6	STRG.20810.1	C6	47105841	47106831	Length=675	gi|15222879|ref|NP_177712.1| Rac-like GTP-binding protein ARAC5 [Arabidopsis thaliana] Length=196 E_value=5e-77 identity=111/114_(97%)
BC2F2-pC6	STRG.20811.1	C6	47106994	47113430	Length=2707	gi|145337595|ref|NP_177713.3| vacuolar protein sorting-associated protein 35B [Arabidopsis thaliana] Length=790 E_value=0.0 identity=749/792_(95%)
BC2F2-pC6	STRG.20807.1	C6	47113648	47114896	Length=1166	gi|590594471|ref|XP_007017860.1| JHL20J20.12 protein, putative [Theobroma cacao] Length=289 E_value=2e-17 identity=76/230_(33%)
BC2F2-pC6	STRG.20808.1	C6	47115347	47115651	Length=305	No annotation
BC2F2-pC6	STRG.20809.1	C6	47145295	47146312	Length=770	gi|18410982|ref|NP_565123.1| S-phase kinase-associated protein 1 [Arabidopsis thaliana] Length=160 E_value=5e-73 identity=129/151_(85%)
BC2F2-pC6	STRG.20812.1	C6	47155496	47156070	Length=343	gi|15222928|ref|NP_177728.1| Thioredoxin superfamily protein [Arabidopsis thaliana] Length=225 E_value=9e-55 identity=93/114_(82%)
BC2F2-pC6	STRG.20816.1	C6	47157127	47159040	Length=678	gi|297839483|ref|XP_002887623.1| predicted protein [Arabidopsis lyrata subsp. lyrata] Length=486 E_value=2e-119 identity=173/176_(98%)
BC2F2-pC6	STRG.20817.1	C6	47159679	47160688	Length=791	gi|240254125|ref|NP_173451.5| V-type proton ATPase subunit B3 [Arabidopsis thaliana] Length=487 E_value=1e-130 identity=183/184_(99%)
BC2F2-pC6	STRG.20815.1	C6	47177275	47180351	Length=1880	gi|79607733|ref|NP_974150.2| calcium-dependent protein kinase 29 [Arabidopsis thaliana] Length=561 E_value=0.0 identity=479/562_(85%)
BC2F2-pC6	STRG.20813.1	C6	47181264	47181762	Length=416	gi|42563248|ref|NP_177732.2| RNA pseudourine synthase 2 [Arabidopsis thaliana] Length=313 E_value=3e-64 identity=106/147_(72%)
BC2F2-pC6	STRG.20814.1	C6	47181839	47183040	Length=899	gi|42572121|ref|NP_974151.1| RNA pseudourine synthase 2 [Arabidopsis thaliana] Length=430 E_value=2e-72 identity=110/116_(95%)
BC2F2-pC6	STRG.20820.1	C6	47203844	47205549	Length=1706	gi|15222954|ref|NP_177735.1| thioredoxin-like protein CDSP32 [Arabidopsis thaliana] Length=302 E_value=2e-84 identity=129/136_(95%)
BC2F2-pC6	STRG.20818.1	C6	47207359	47208694	Length=1336	gi|15222955|ref|NP_177736.1| 24-methylenesterol C-methyltransferase 3 [Arabidopsis thaliana] Length=359 E_value=0.0 identity=320/358_(89%)
BC2F2-pC6	STRG.20822.1	C6	47222844	47223879	Length=1036	gi|297842357|ref|XP_002889060.1| tRNA pseudouridine synthase family protein [Arabidopsis lyrata subsp. lyrata] Length=458 E_value=1e-171 identity=250/350_(71%)
BC2F2-pC6	STRG.20823.1	C6	47224212	47225790	Length=1481	gi|297837793|ref|XP_002886778.1| integral membrane transporter family protein [Arabidopsis lyrata subsp. lyrata] Length=440 E_value=0.0 identity=356/429_(83%)
BC2F2-pC6	STRG.20831.1	C6	47226357	47229505	Length=1688	gi|15222959|ref|NP_177740.1| alpha-amylase-like 2 [Arabidopsis thaliana] Length=413 E_value=0.0 identity=384/413_(93%)
BC2F2-pC6	STRG.20832.1	C6	47243314	47246240	Length=1661	gi|22330656|ref|NP_177742.2| enoyl-CoA hydratase 2 [Arabidopsis thaliana] Length=309 E_value=0.0 identity=256/287_(89%)
BC2F2-pC6	STRG.20833.1	C6	47251840	47253073	Length=1049	gi|145360979|ref|NP_181956.2| ROL5, repressor of LRX1 [Arabidopsis thaliana] Length=355 E_value=1e-63 identity=106/133_(80%)
BC2F2-pC6	STRG.20835.1	C6	47260278	47261726	Length=551	gi|470110066|ref|XP_004291308.1| PREDICTED: NADH dehydrogenase [ubiquinone] 1 beta subcomplex subunit 2-like [Fragaria vesca subsp. vesca] Length=70 E_value=2e-24 identity=47/56_(84%)
BC2F2-pC6	STRG.20825.1	C6	47298829	47301781	Length=2145	gi|18411065|ref|NP_565129.1| O-fucosyltransferase-like protein [Arabidopsis thaliana] Length=572 E_value=0.0 identity=493/540_(91%)
BC2F2-pC6	STRG.20824.1	C6	47323796	47324843	Length=425	gi|590595337|ref|XP_007018028.1| Small nuclear ribonucleoprotein family protein [Theobroma cacao] Length=132 E_value=8e-07 identity=22/26_(85%)
BC2F2-pC6	STRG.20827.1	C6	47340267	47343069	Length=2406	gi|15223012|ref|NP_177759.1| protein FAR1-related sequence 4 [Arabidopsis thaliana] Length=732 E_value=0.0 identity=570/738_(77%)
BC2F2-pC6	STRG.20826.1	C6	47343462	47345090	Length=1629	gi|15223013|ref|NP_177760.1| golgi nucleotide sugar transporter 3 [Arabidopsis thaliana] Length=372 E_value=0.0 identity=284/330_(86%)
BC2F2-pC6	STRG.20828.1	C6	47370165	47372507	Length=1651	gi|30699162|ref|NP_177764.2| DNA-binding bromodomain-containing protein [Arabidopsis thaliana] Length=579 identity=139/245_(57%)
BC2F2-pC6	STRG.20829.1	C6	47378844	47381907	Length=2147	gi|15223039|ref|NP_177766.1| ribophorin I [Arabidopsis thaliana] Length=614 E_value=0.0 identity=554/613_(90%)
BC2F2-pA07	STRG.20843.1	C7	5721629	5723709	Length=1294	gi|334187813|ref|NP_001190355.1| LA RNA-binding protein [Arabidopsis thaliana] Length=832 E_value=3e-52 identity=124/191_(65%)
BC2F2-pA07	STRG.20843.2	C7	5721629	5723709	Length=1461	gi|18420415|ref|NP_568409.1| LA RNA-binding protein [Arabidopsis thaliana] Length=826 E_value=2e-62 identity=106/147_(72%)
BC2F2-pC6	STRG.20890.1	C7	37594324	37595495	Length=706	gi|566179175|ref|XP_002309817.2| isoleucyl-tRNA synthetase family protein [Populus trichocarpa] Length=1179 E_value=4e-28 identity=67/77_(87%)
BC2F2-pA07	STRG.20929.1	C7	48551036	48553160	Length=1534	gi|42567319|ref|NP_194929.2| B3 domain-containing transcription repressor VAL2 [Arabidopsis thaliana] Length=780 identity=39/85_(46%)
BC2F2-pC6	STRG.20941.1	C8	2508943	2510182	Length=1240	No annotation
BC2F2-pC6	STRG.20944.1	C8	5319218	5320377	Length=714	No annotation
BC2F2-pC6	STRG.20964.1	C8	21319452	21320275	Length=824	No annotation
BC2F2-pC6	STRG.21117.1	C9	6074944	6075234	Length=214	gi|15238231|ref|NP_201279.1| cellulose synthase A catalytic subunit 6 [UDP-forming] [Arabidopsis thaliana] Length=1084 E_value=4e-37 identity=62/69_(90%)
BC2F2-pC6	STRG.21119.1	C9	6077778	6078448	Length=600	gi|297788772|ref|XP_002862432.1| predicted protein [Arabidopsis lyrata subsp. lyrata] Length=831 E_value=4e-47 identity=104/112_(93%)
BC2F2-pC6	STRG.21151.1	C9	18313124	18314737	Length=1258	gi|15225141|ref|NP_180741.1| ankyrin repeats-containing protein [Arabidopsis thaliana] Length=662 E_value=8e-17 identity=46/89_(52%)
† : Genes predicted by Stringtie. The number following STRG. indicates the gene ID, respectively.
‡ : The annotation is from top hit in blastx analysis uisng plant amino acid database (http://pgdbj.jp).
